# Supplementary material for: Vegetation on mesic loamy and sandy soils along a 1700‐km maritime Eurasia Arctic Transect
Source: Appl Veg Sci. 2019 Feb 27;22(1):150–67. doi: 10.1111/avsc.12401 (PMC6519894; doi:10.1111/avsc.12401)
Supplement: Supplementary file 1 — Appendix S1. Geological setting of the Yamal Peninsula. Appendix S2. Typical plot layout. Appendix S3. Eurasia Arctic Transect location and site descriptions. Appendix S4. Eurasia Arctic Transect species cover‐abundance data. Appendix S5. Eurasia Arctic Transect environmental data. Appendix S6. Full synoptic table. Appendix S7. Diagnostic, constant, and dominant taxa for EAT clusters. Appendix S8. Trends of selected soil and vegetation properties vs. summer warmth index. Appendix S9. Regression equations for trend lines of analysed variables. Appendix S10. Number of species per plot along the Eurasia Arctic Transect. Appendix S11. Correlations between four axes of the DCA ordination and environmental variables. Appendix S12. Lichen‐rich tundra of Hayes Island. [file AVSC-22-150-s001.zip › supinfo/Appendix_S4_EAT_species_data_20190210.xlsx]

## Sheet: Plot Species Data
Supporting Information Appendix S4. Eurasia Arctic Transect species cover-abundance data.
Nomenclature for vascular plants follows the PanArctic Species List (Raynolds et al. 2013, CAFF Proceedings Series Report Nr. 10), which is a compiliation that includes the checklist for the vascular plants: Elven et al. 2007: Checklist of the Panarctic Flora (PAF). -Draft. University of Oslo.
Lichens followed H. Kristinsson & M. Zhurbenko 2006: Panarctic lichen checklist (http://archive.arcticportal.org/276/01/Panarctic_lichen_checklist.pdf).
Mosses followed M.S. Ignatov, O.M. Afonina & E.A. Ignatova 2006: Check-list of mosses of East Europe and North Asia. Arctoa 15: 1-130.
Liverworts followed N.A. Konstantinova & A.D. Potemkin 1996: Liverworts of Russian Arctic: an annotated check-list and bibliography. Arctoa 6: 125-150.
Cover-abundance scores: r = rare, + = <0.1% cover, 1 = 1-5%, 2 = 6-25%, 3 = 26-50% 4 = 51-75%, 5 = 76-100%.
Key to Plant Growth Form Codes is at the bottom of the table.
aava_eat_dwalker_2011_spp_modsrc.xlsx
Dataset Title: Eurasia Arctic Transect
Dataset Author: Donald A. (Skip) Walker
Dataset Reference: Data report, Walker et al. 2011
Dataset Table: Modified Species Cover Data for the Eurasia Arctic Transect
Dataset Notes: This is the modified dataset standardized for entry into Turboveg. Original field data are in Table 11 Walker et al. (2011). Species cover classes are the old Braun-Blanquet cover-abundance scale ( r (rare), + (common, but less than 1 percent), 1 (1 to 5 percent), 2 ( 6 to 25 percent), 3 (25 to 50 percent), 4 (51 to 75 percent), and 5 (76 to 100 percent). Taxa are listed in alphabe…
		Turboveg Nr.	20001	20002	20003	20004	20005	20006	20007	20008	20009	20010	20011	20012	20013	20014	20015	20016	20017	20018	20019	20020	20021	20022	20023	20024	20025	20026	20027	20028	20029	20030	20031	20032	20033	20034	20035	20036	20037	20038	20039	20040	20041	20042	20043	20044	20045	20046	20047
		Field plot Nr.	ND_RV_01	ND_RV_02	ND_RV_03	ND_RV_04	ND_RV_05	ND_RV_06	ND_RV_07	ND_RV_08	ND_RV_09	ND_RV_10	ND_RV_11	ND_RV_12	ND_RV_13	ND_RV_14	LA_RV_15	LA_RV_16	LA_RV_17	LA_RV_18	LA_RV_19	LA_RV_20	LA_RV_21	LA_RV_22	LA_RV_23	LA_RV_24	VD_RV_25	VD_RV_26	VD_RV_27	VD_RV_28	VD_RV_29	VD_RV_30	VD_RV_31	VD_RV_32	VD_RV_33	VD_RV_34	VD_RV_35	VD_RV_36	VD_RV_37	VD_RV_38	VD_RV_39	KH_RV_40	KH_RV_41	KH_RV_42	KH_RV_43	KH_RV_44	KH_RV_45	KH_RV_46	KH_RV_47
Species names	Plant Growth Form Code	Taxon name in Turboveg (Pan Arctic Species List)
Alectoria ochroleuca	030300	Alectoria ochroleuca (Hoffm.) Massal.	0	0	0	0	0	0	0	0	0	0	0	0	0	0	0	0	0	0	0	0	+	+	+	0	0	0	0	0	0	+		0	0	+	+	+	+	+	+	0	0	0	0	0	+	+	+
Alopecurus alpinus	050200	Alopecurus borealis Trin.	0	0	0	0	0	0	0	0	0	0	0	0	0	0	0	0	0	0	0	0	0	0	0	0	1	1	1	+	1	+	0	+	0	0	0	0	0	0	0	0	0	0	0	0	+	+	1
Andromeda polifolia	070101	Andromeda polifolia L.	0	0	0	0	0	1	+	0	r	r	1	r	+	+	0	0	0	0	0	0	0	+	0	0	0	0	0	0	0	0	0	0	0	0	0	0	0	0	0	0	0	0	0	0	0	0	0
Anthelia juratzkana	020100	Anthelia juratzkana (Limpr.) Trevis.	0	0	0	0	0	0	0	0	0	0	0	0	0	0	0	0	0	0	0	0	0	0	0	0	0	0	0	0	0	0	0	0	0	0	0	0	0	0	0	0	0	0	0	0	0	0	0
Aplodon wormskjoldii	010100	Aplodon wormskjoldii (Hornemann) R. Br.	0	0	0	0	0	0	0	0	0	0	0	0	0	0	0	0	0	0	0	0	0	0	0	0	0	0	0	0	0	0	0	0	0	0	0	0	0	0	0	0	r	0	0	0	0	0	0
Arctagrostis latifolia	050200	Arctagrostis latifolia (R. Br.) Griseb.	0	0	0	0	0	0	0	0	0	0	0	0	0	0	+	r	0	0	0	0	0	0	0	0	r	r	r	+	+	+	1	1	+	1	+	0	0	0	0	+	1	+	+	+	+	+	0
Arctocetraria andrejevii	030300	Arctocetraria andrejevii (Oxner) Kärnefelt & Thell	0	0	0	0	0	0	0	0	0	0	0	0	0	0	0	0	0	0	0	0	0	0	0	0	0	0	0	0	0	0	0	0	0	0	+	0	0	0	0	0	0	0	0	0	+	+	0
Arctocetraria nigricascens	030300	Arctocetraria nigricascens (Nyl.) Elenkin	0	0	0	0	0	0	0	0	0	0	0	0	0	0	0	0	0	0	0	0	0	0	0	0	0	0	0	0	0	0	0	0	0	0	0	0	0	0	0	0	0	0	0	0	0	0	0
Arctous alpina	070102	Arctous alpina (L.) Nied.	0	0	0	0	0	0	0	0	0	0	0	0	0	0	0	0	0	0	0	0	+	+	+	0	0	0	0	0	0	0	0	0	0	0	0	0	0	0	0	0	0	0	0	0	0	0	0
Asahinea chrysantha	030300	Asahinea chrysantha (Tuck.) Culb & C.Culb.	0	0	0	0	0	0	0	0	0	0	0	0	0	0	0	0	0	1	0	+	1	+	+	+	0	0	0	0	0	0	0	0	0	0	0	0	0	0	0	0	0	0	0	0	0	0	0
Aulacomnium palustre	010200	Aulacomnium palustre (Hedw.) Schwaegr.	0	0	0	0	0	0	0	0	0	0	0	0	0	0	1	0	+	0	r	0	0	0	0	0	0	0	0	0	0	0	0	0	0	0	0	0	0	0	0	0	1	1	1	1	0	0	0
Aulacomnium turgidum	010200	Aulacomnium turgidum (Wahlenb.) Schwaegr.	0	0	0	0	0	0	0	+	0	0	0	0	0	0	1	1	1	1	1	r	1	+	+	1	3	3	4	3	3	2	2	2	2	1	r	0	+	0	+	2	1	+	1	1	1	1	1
Bacidia bagliettoana	030100	Bacidia bagliettoana (Massal. & DeNot.) Jatta	0	0	0	0	0	0	0	0	0	0	0	0	0	0	0	0	0	0	0	0	0	0	0	0	0	0	0	0	0	0	0	0	0	0	0	0	0	0	0	0	0	0	0	0	0	0	0
Baeomyces rufus	030300	Baeomyces rufus (Huds.) Rebent.	0	0	0	0	0	0	0	0	0	0	0	0	0	0	0	0	0	0	0	0	0	0	0	0	0	0	0	0	0	0	0	0	0	0	0	0	0	+	0	0	0	0	0	0	0	0	0
Bartramia ithyphylla	010100	Bartramia ithyphylla Brid.	0	0	0	0	0	0	0	0	0	0	0	0	0	0	0	0	0	0	0	0	0	0	0	0	0	0	0	0	0	0	0	0	0	0	0	0	0	0	0	0	0	0	0	0	0	0	0
Betula nana	070202	Betula nana L.	2	2	2	2	2	0	1	2	0	0	+	0	0	0	2	3	3	3	2	2	2	2	2	2	1	1	2	2	0	2	3	3	1	2	0	0	1	0	1	0	0	0	0	0	0	0	0
Betula pubescens	070303	Betula pubescens Ehrh.	2	2	1	1	2	0	0	0	0	0	0	0	0	0	0	0	0	0	0	0	0	0	0	0	0	0	0	0	0	0	0	0	0	0	0	0	0	0	0	0	0	0	0	0	0	0	0
Bistorta vivipara	060300	Bistorta vivipara (L.) Delarbre	0	0	0	0	0	0	0	0	0	0	0	0	0	0	r	0	0	0	0	0	0	0	0	0	+	+	+	+	+	+	0	0	0	0	0	0	0	0	0	0	0	0	+	+	0	0	0
Blepharostoma trichophyllum	020100	Blepharostoma trichophyllum (L.) Dumort.	0	0	0	0	0	0	0	0	0	0	0	0	0	0	0	0	0	0	0	0	0	0	0	0	0	r	0	0	0	0	0	0	0	0	0	0	0	0	0	0	0	0	0	0	0	0	0
Bryocaulon divergens	030300	Bryocaulon divergens (Ach.) Kärnefelt	0	0	0	0	0	0	0	0	0	0	0	0	0	0	+	0	0	r	0	+	+	+	+	+	+	0	+	+	+	+	+	+	+	+	+	+	+	+	+	+	+	r	0	r	1	+	+
Bryoerythrophyllum recurvirostrum	010100	Bryoerythrophyllum recurvirostre (Hedw.) P. C. Chen	0	0	0	0	0	0	0	0	0	0	0	0	0	0	0	0	0	0	0	0	0	0	0	0	0	0	0	0	0	0	0	0	0	0	0	0	0	0	0	0	0	0	0	0	0	0	0
Bryoria nitidula	030300	Bryoria nitidula (Th. Fr.) Brodo & Hawksw.	0	0	0	0	0	0	0	0	0	0	0	0	0	0	+	0	0	0	0	0	0	+	0	+	0	0	0	0	+	0	0	0	0	0	+	0	0	0	+	0	0	0	0	0	0	0	0
Bryum cryophilum	010100	Bryum cyclophyllum (Schwaegr.) Bruch & Schimp.	0	0	0	0	0	0	0	0	0	0	0	0	0	0	0	0	0	0	0	0	0	0	0	0	0	0	0	0	0	0	0	0	0	0	0	0	0	0	0	0	0	0	0	0	0	0	0
Bryum pseudotriquetrum	010100	Bryum pseudotriquetrum (Hedw.) P. G. Gaertn., B. Mey. & Scherb.	0	0	0	0	0	0	0	0	0	0	0	0	0	0	0	0	0	0	0	0	0	0	0	0	0	0	0	0	0	0	0	0	0	0	0	0	0	0	0	0	0	0	0	0	0	0	0
Bryum rutilans	010100	Bryum rutilans Brid.	0	0	0	0	0	0	0	0	0	0	0	0	0	0	0	0	0	0	0	0	0	0	0	0	0	0	0	0	0	0	0	0	0	0	0	0	0	0	0	0	0	0	0	0	0	0	0
Bryum sp.	010100	Bryum species	0	0	0	0	0	0	0	0	0	0	0	0	0	0	0	0	0	0	0	0	0	0	0	0	0	0	0	0	0	0	0	0	0	0	0	0	0	0	0	0	0	0	0	0	0	0	0
Calamagrostis holmii	050200	Calamagrostis holmii Lange	0	0	0	0	0	0	0	0	0	0	0	0	0	0	1	+	1	1	1	+	+	0	+	+	+	0	+	+	+	2	3	2	2	2	+	+	+	+	0	2	2	2	1	2	2	1	1
Cratoneuron curvicaule	010200	Callialaria curvicaulis (Juratz.) Och.	0	0	0	0	0	0	0	0	0	0	0	0	0	0	0	0	0	0	0	0	0	0	0	0	0	0	0	0	0	0	0	0	0	0	0	0	0	0	0	0	0	0	0	0	0	0	0
Calliergon stramineum	010200	Calliergon stramineum (Dicks. ex Brid.) Kindb.	0	0	0	0	0	0	0	0	0	0	0	0	0	0	r	0	0	0	0	0	0	0	0	0	0	0	0	0	0	0	0	0	0	0	0	0	0	0	0	0	0	0	0	0	0	0	0
Straminergon stramineum	010200	Calliergon stramineum (Dicks. ex Brid.) Kindb.	0	0	0	0	0	0	0	0	0	0	0	0	0	0	0	0	0	0	0	0	0	0	0	0	0	0	0	0	0	0	0	0	0	0	0	0	0	0	0	0	r	0	0	0	0	0	0
Calypogeia sphagnicola	020100	Calypogeia sphagnicola (Arnell & J.Perss.) Warnst. & Loeske	0	0	0	0	0	0	r	0	0	0	0	0	0	0	0	0	0	0	0	0	0	0	0	0	0	0	0	0	0	0	0	0	0	0	0	0	0	0	0	0	0	0	0	0	0	0	0
Campylium cf. arcticum	010200	Campylium stellatum var. arcticum ((R.S. Williams) L. I. Savicz) (Hedw.) C. Jens.	0	0	0	0	0	0	0	0	0	0	0	0	0	0	0	0	0	0	0	0	0	0	0	0	0	0	0	0	0	0	0	0	0	0	0	0	0	0	0	0	0	0	0	0	0	0	0
Candelariella placodizans	030100	Candelariella placodizans (Nyl.) Magn.	0	0	0	0	0	0	0	0	0	0	0	0	0	0	0	0	0	0	0	0	0	0	0	0	0	0	0	0	0	0	0	0	0	0	0	0	0	0	0	0	0	0	0	0	0	0	0
Cardamine bellidifolia	060200	Cardamine bellidifolia [subsp. bellidifolia] L.	0	0	0	0	0	0	0	0	0	0	0	0	0	0	0	0	0	0	0	0	0	0	0	0	0	0	0	0	0	0	0	0	0	0	0	0	0	0	0	0	0	0	0	0	0	0	0
Carex aquatilis	050101	Carex aquatilis Wahlenb.	0	0	0	0	0	0	0	0	0	0	0	0	0	0	0	0	0	0	0	0	0	0	0	0	0	0	0	0	0	0	0	0	0	0	0	0	0	0	0	0	0	1	0	0	0	0	0
Carex bigelowii s.l.	050101	Carex bigelowii Torr.	0	0	0	0	0	0	0	0	0	0	0	0	0	0	2	2	2	2	2	2	1	2	3	2	4	3	3	3	2	2	1	1	2	2	2	2	+	2	1	2	2	2	1	2	2	2	+
Carex chordorrhiza	050101	Carex chordorrhiza Ehrh. ex L. f.	0	0	0	0	0	0	0	0	0	0	0	3	1	0	0	0	0	0	0	0	0	0	0	0	0	0	0	0	0	0	0	0	0	0	0	0	0	0	0	0	0	0	0	0	0	0	0
Carex globularis	050101	Carex globularis L.	0	0	0	0	0	+	+	2	+	2	1	0	0	0	0	0	0	0	0	0	0	0	0	0	0	0	0	0	0	0	0	0	0	0	0	0	0	0	0	0	0	0	0	0	0	0	0
Carex limosa	050101	Carex limosa L.	0	0	0	0	0	0	0	0	0	0	0	1	1	1	0	0	0	0	0	0	0	0	0	0	0	0	0	0	0	0	0	0	0	0	0	0	0	0	0	0	0	0	0	0	0	0	0
Carex rotundata	050101	Carex rotundata Wahlenb.	0	0	0	0	0	0	0	0	0	0	0	3	3	3	0	0	0	0	0	0	0	0	0	0	0	0	0	0	0	0	0	0	0	0	0	+	0	0	0	0	0	0	0	0	0	0	0
Cephalozia bicuspidata	020100	Cephalozia bicuspidata (L.) Dumort.	0	0	0	0	0	0	0	0	0	0	0	0	0	0	0	0	0	0	0	0	0	0	0	0	0	0	0	0	0	0	0	0	0	0	0	0	0	0	0	0	0	0	0	0	0	0	0
Cephalozia sp.	020100	Cephalozia species	0	0	0	0	0	0	0	0	0	0	0	0	0	0	0	0	0	0	0	0	0	0	0	0	0	0	0	0	0	0	0	0	0	0	0	0	0	0	0	0	0	0	0	0	0	0	0
Cephaloziella sp.	020100	Cephaloziella species	0	0	0	0	0	0	0	0	0	0	0	0	0	0	0	0	0	0	0	0	0	0	0	0	0	0	0	0	0	r	0	0	0	r	0	0	0	0	0	0	0	0	0	0	0	0	0
Cerastium arcticum	060200	Cerastium arcticum Lange	0	0	0	0	0	0	0	0	0	0	0	0	0	0	0	0	0	0	0	0	0	0	0	0	0	0	0	0	0	0	0	0	0	0	0	0	0	0	0	0	0	0	0	0	0	0	0
Cerastium regelii	060200	Cerastium regelii Ostenf.	0	0	0	0	0	0	0	0	0	0	0	0	0	0	0	0	0	0	0	0	0	0	0	0	0	0	0	0	0	0	0	0	0	0	0	0	0	0	0	0	0	0	0	0	0	0	0
Ceratodon purpureus	010100	Ceratodon purpureus (Hedw.) Brid.	0	0	0	0	0	0	0	0	0	0	0	0	0	0	0	0	0	0	0	0	0	0	0	0	0	0	0	0	0	0	0	0	0	0	0	0	0	1	0	0	0	0	0	0	0	0	+
Cetraria aculeata	030300	Cetraria aculeata (Schreb.) Link.	0	0	0	0	0	0	0	0	0	0	0	0	0	0	0	0	0	0	0	0	0	0	0	0	0	0	0	0	0	0	0	0	0	0	0	0	0	0	0	0	0	0	0	0	0	0	0
Cetraria islandica	030300	Cetraria islandica (L.) Ach.	1	1	1	1	1	0	0	+	1	0	0	0	0	0	+	+	+	+	+	+	+	+	+	+	+	+	+	+	+	+	+	+	+	+	+	+	+	+	+	+	+	+	+	+	1	+	+
Cetraria laevigata	030300	Cetraria laevigata Rass.	0	0	0	0	0	1	r	0	0	1	1	0	0	0	0	0	0	0	0	0	0	0	+	+	+	0	+	0	0	0	0	0	0	0	+	0	0	0	0	0	0	0	0	0	0	0	0
Cetraria nigricans	030300	Cetraria nigricans Nyl.	0	0	0	0	0	0	0	0	0	0	0	0	0	0	0	0	0	0	0	0	0	0	0	0	0	0	0	0	0	0	0	0	0	0	0	0	0	0	+	0	0	0	0	0	0	0	0
Cetrariella delisei	030300	Cetrariella delisei (Bory ex Schaer.) Kärnef.	0	0	0	0	0	0	0	0	0	0	0	0	0	0	0	0	0	0	0	+	0	0	0	0	0	0	0	0	0	0	0	0	0	0	+	+	0	0	0	0	0	0	0	0	0	0	0
Cetrariella fastigiata	030300	Cetrariella fastigiata (Bory ex Schaerer) Kärnefelt & Thell	0	0	0	0	0	0	0	0	0	0	0	0	0	0	0	0	0	0	0	0	0	0	+	0	0	0	0	0	0	0	0	0	0	0	+	0	0	0	0	0	0	0	r	0	0	0	0
Chamaedaphne calyculata	070201	Chamaedaphne calyculata (L.) Moench	0	0	0	0	0	0	0	0	0	0	0	0	0	r	0	0	0	0	0	0	0	0	0	0	0	0	0	0	0	0	0	0	0	0	0	0	0	0	0	0	0	0	0	0	0	0	0
Cirriphyllum cirrosum	010200	Cirriphyllum cirrosum (Schwaegr.) Grout	0	0	0	0	0	0	0	0	0	0	0	0	0	0	0	0	0	0	0	0	0	0	0	0	0	0	0	0	0	0	0	0	0	0	0	0	0	0	0	0	0	0	0	0	0	0	0
Cladonia amaurocraea	030300	Cladonia amaurocraea (Flörke) Schaer.	0	0	0	0	0	+	1	r	+	r	r	0	0	0	r	r	+	+	+	1	+	+	0	+	+	+	0	+	+	+	+	+	+	+	+	0	+	+	0	1	1	r	+	0	1	1	1
Cladonia arbuscula s.l.	030300	Cladonia arbuscula s. lat. (Wallr.) Hale & W. Culb.	0	1	0	1	1	0	0	1	0	0	0	0	0	0	+	r	0	r	+	2	1	2	2	2	0	0	0	0	0	+	+	+	+	+	1	1	1	1	1	1	1	+	+	+	2	1	+
Cladonia bellidiflora	030300	Cladonia bellidiflora (Ach.) Schaer.	0	0	0	0	0	0	0	0	0	0	r	0	0	0	0	0	0	0	0	+	+	+	+	+	0	0	0	+	+	0	0	+	0	0	+	+	0	+	+	+	+	+	+	+	0	0	0
Cladonia cenotea	030300	Cladonia cenotea (Ach.) Schaerer	0	0	0	0	0	0	0	0	0	0	0	0	0	0	0	r	0	0	r	0	0	0	0	0	0	0	0	0	0	0	0	0	+	0	0	0	0	0	0	0	0	0	0	0	0	0	0
Cladonia chlorophaea	030300	Cladonia chlorophaea (Somm.) Spreng.	0	0	0	0	0	0	0	0	0	0	0	0	0	0	0	0	0	0	0	0	0	0	0	0	+	0	+	+	0	0	+	+	0	+	0	0	+	0	0	0	0	0	0	0	0	0	0
Cladonia coccifera	030300	Cladonia coccifera s. lat. (L.) Willd.	0	0	0	0	0	0	+	0	+	r	0	0	0	0	r	r	r	r	r	+	+	+	+	+	0	+	+	+	+	+	+	+	0	+	+	+	0	+	+	+	+	r	+	r	+	+	+
Cladonia cornuta	030300	Cladonia cornuta (L.) Hoffm.	0	0	0	r	0	0	0	r	0	0	0	0	0	0	r	r	0	0	0	r	+	+	0	0	0	0	0	+	0	+	0	0	+	+	0	0	0	0	0	0	0	0	0	0	0	0	0
Cladonia crispata	030300	Cladonia crispata s. lat. (Ach.) Flot.	0	0	0	0	0	r	0	0	0	0	0	0	0	0	0	0	0	0	0	0	0	0	0	0	0	0	0	0	0	0	0	0	0	0	0	0	0	0	0	0	0	0	0	0	0	0	0
Cladonia cyanipes	030300	Cladonia cyanipes (Sommerf.) Nyl.	0	0	0	0	0	0	0	0	0	0	0	0	0	0	0	0	0	0	0	0	0	0	0	0	0	0	+	0	0	0	0	0	0	0	0	0	0	0	0	0	0	0	0	0	0	0	0
Cladonia cf. decorticata	030300	Cladonia decorticata (Flörke) Sprengel	0	0	0	0	0	0	0	0	0	0	0	0	0	0	0	0	0	0	0	0	0	0	0	0	0	0	0	0	0	+	0	0	0	+	0	0	0	0	0	0	0	0	0	0	0	0	0
Cladonia deformis	030300	Cladonia deformis (L.) Hoffm.	0	0	0	0	0	1	0	0	0	0	+	0	0	0	r	r	0	0	0	0	0	0	0	0	0	0	0	0	+	+	+	0	0	+	0	0	0	0	0	0	0	0	0	0	0	0	0
Cladonia gracilis	030300	Cladonia gracilis s. lat. (L.) Willd.	r	0	0	0	0	0	0	0	0	0	0	0	0	0	r	0	0	0	r	1	+	+	0	+	+	+	+	0	+	+	+	+	+	+	+	+	+	+	0	+	+	+	1	1	1	1	+
Cladonia cf. grayi	030300	Cladonia grayi G. Merr. ex Sandst.	0	0	0	0	0	0	0	0	0	0	0	0	0	0	0	0	0	r	0	0	0	+	0	0	0	0	0	0	0	+	0	0	0	0	+	+	0	+	+	0	0	0	0	0	0	0	0
Cladonia macrophylla	030300	Cladonia macrophylla (Schaerer) Stenh.	0	0	0	0	0	r	0	0	0	0	0	0	0	0	0	0	0	0	0	0	0	0	0	+	0	0	0	0	0	+	0	0	0	0	0	0	0	0	0	0	0	0	0	0	0	0	0
Cladonia pleurota	030300	Cladonia pleurota (Flörke) Schaer.	0	0	0	0	0	0	0	0	0	0	0	0	0	0	0	0	0	0	0	0	0	0	0	0	0	0	0	0	0	+	0	0	+	0	0	0	0	0	0	0	0	0	0	0	0	0	0
Cladonia pocillum	030300	Cladonia pocillum (Ach.) O. Rich	0	0	0	0	0	0	0	0	0	0	0	0	0	0	0	0	0	0	0	0	0	0	0	0	0	0	0	0	0	0	0	0	0	0	0	0	0	0	0	0	0	0	0	0	0	0	0
Cladonia pyxidata	030300	Cladonia pyxidata (L.) Hoffm.	0	0	0	0	0	0	0	0	0	0	0	0	0	0	0	0	0	0	0	+	0	0	+	0	0	0	+	0	+	+	+	0	0	0	0	0	r	0	0	0	0	0	0	0	0	0	0
Cladonia rangiferina	030300	Cladonia rangiferina (L.) Nyl.	1	0	2	1	0	0	0	0	+	0	0	0	0	0	0	1	+	+	0	1	+	1	1	1	0	0	0	+	+	+	0	0	0	0	0	0	1	0	0	+	+	0	0	+	1	1	+
Cladonia cf. scabriuscula	030300	Cladonia scabriuscula (Delise in Duby) Nyl.	0	0	0	0	0	0	0	0	0	0	0	0	0	0	0	0	0	0	0	0	0	0	0	0	0	0	0	0	0	0	+	0	0	0	0	0	0	0	0	0	0	0	0	0	0	0	0
Cladonia squamosa	030300	Cladonia squamosa s. lat. Hoffm.	0	0	0	0	0	0	0	0	0	0	0	0	0	0	0	0	0	0	0	r	+	+	r	0	0	0	0	0	0	+	0	+	+	0	0	0	0	0	0	0	0	0	0	0	0	0	0
Cladonia stellaris	030300	Cladonia stellaris (Opiz) Pouzar & Vezda	3	3	5	5	3	3	+	0	5	3	4	0	0	0	0	0	0	+	0	0	0	0	+	0	0	0	0	0	0	0	0	0	0	0	r	0	0	0	0	0	0	0	0	0	0	0	0
Cladonia stricta	030300	Cladonia stricta s. lat. (Nyl.) Nyl.	0	0	0	0	0	0	0	0	0	0	0	0	0	0	0	0	0	0	0	0	0	0	+	0	0	0	0	0	r	0	0	0	0	+	+	+	0	0	0	0	0	0	0	0	0	0	0
Cladonia stygia	030300	Cladonia stygia (Fr.) Ruoss	0	1	1	0	1	2	2	2	2	3	2	0	0	0	+	+	+	r	r	2	1	1	1	1	0	0	0	0	+	+	+	+	+	+	1	1	0	1	1	+	+	+	0	+	+	+	0
Cladonia subfurcata/furcata	030300	Cladonia subfurcata (Nyl.) Arn.	0	0	0	0	0	0	0	0	0	0	0	0	0	0	0	0	r	r	r	+	+	+	+	+	+	+	+	+	0	+	+	0	0	+	+	+	0	+	+	0	0	0	0	+	r	+	r
Cladonia sulphurina	030300	Cladonia sulphurina (Nyl.) Arn.	0	0	0	0	0	0	0	0	r	0	+	0	0	0	r	0	0	0	0	0	0	0	0	+	0	0	0	0	0	0	0	0	+	0	0	0	0	0	0	0	0	0	0	0	0	0	0
Cladonia symphycarpia	030300	Cladonia symphycarpia (Ach.) Fr.	0	0	0	0	0	0	0	0	0	0	0	0	0	0	0	0	0	0	0	0	0	0	0	0	0	0	0	0	0	0	0	0	0	0	0	0	0	0	0	0	0	0	0	0	0	0	0
Cladonia uncialis	030300	Cladonia uncialis (L.) Wigg.	0	0	0	0	0	0	0	0	0	0	0	0	0	0	r	0	r	r	r	1	1	1	1	1	0	0	+	+	+	+	+	+	1	+	1	1	0	1	1	1	1	1	0	+	1	1	0
Cochlearia groenlandica	060200	Cochlearia groenlandica L.	0	0	0	0	0	0	0	0	0	0	0	0	0	0	0	0	0	0	0	0	0	0	0	0	0	0	0	0	0	0	0	0	0	0	0	0	0	0	0	0	0	0	0	0	0	0	0
Conostomum tetragonum	010100	Conostomum tetragonum (Hedw.) Lindb.	0	0	0	0	0	0	0	0	0	0	0	0	0	0	0	0	0	0	0	0	r	r	+	0	0	0	0	0	0	0	0	0	0	0	r	0	0	0	0	0	0	0	0	0	0	0	0
Cynodontium strumiferum	010100	Cynodontium strumiferum (Hedw.) Lindb.	0	0	0	0	0	0	0	0	0	0	0	0	0	0	0	0	0	0	0	0	0	+	0	0	0	0	0	0	0	0	0	0	0	0	0	0	0	0	0	0	0	0	0	0	0	0	0
Dactylina arctica	030300	Dactylina arctica (Richardson) Nyl.	0	0	0	0	0	0	0	0	0	0	0	0	0	0	+	r	r	0	r	+	+	+	+	+	+	+	+	+	+	+	+	+	+	+	+	+	+	+	+	+	+	+	+	+	+	+	+
Dactylina ramulosa	030300	Dactylina ramulosa (Hook.) Tuck.	0	0	0	0	0	0	0	0	0	0	0	0	0	0	0	0	0	0	0	0	0	0	0	0	0	0	0	0	0	0	0	0	0	0	0	0	0	0	0	0	0	0	0	0	0	0	0
Deschampsia sukatschewii	050200	Deschampsia sukatschewii (Popl.) Roshev.	0	0	0	0	0	0	0	0	0	0	0	0	0	0	0	0	0	0	0	0	0	0	0	0	0	0	0	0	0	0	0	0	0	0	0	0	0	0	0	0	0	0	0	0	0	0	+
Diapensia lapponica	060200	Diapensia lapponica L.	0	0	0	0	0	0	0	0	0	0	0	0	0	0	0	0	0	0	0	0	+	+	0	0	0	0	0	0	0	0	0	0	0	0	0	0	0	0	0	0	0	0	0	0	0	0	0
Dicranella subulata	010100	Dicranella subulata (Hedw.) Schimp.	0	0	0	0	0	0	0	0	0	0	0	0	0	0	0	0	0	0	0	0	0	0	0	0	0	0	0	0	0	0	0	0	0	0	0	0	0	0	0	0	0	r	0	0	r	0	0
Dicranum acutifolium	010100	Dicranum acutifolium (Lindb. & H. Arn.) C. Jens.	0	+	0	0	0	0	0	r	0	0	0	0	0	0	1	1	0	0	0	0	0	0	0	0	0	0	1	1	1	0	+	0	2	2	0	0	1	0	0	0	0	0	0	0	0	0	+
Dicranum elongatum	010100	Dicranum elongatum Schleich. ex Schwaegr.	0	0	0	0	0	0	0	+	0	0	+	0	0	0	2	2	2	2	2	2	2	2	2	3	1	1	1	1	1	+	+	+	+	0	1	0	0	1	1	2	2	3	1	2	1	1	1
Dicranum fuscescens	010100	Dicranum fuscescens Turner	0	0	r	0	+	+	0	0	0	0	0	0	0	0	0	0	0	+	0	r	+	0	0	0	+	0	0	0	0	2	3	0	0	0	0	0	0	0	0	0	0	0	0	0	0	0	0
Dicranum groenlandicum	010100	Dicranum groenlandicum Brid.	0	0	0	0	0	0	0	0	0	0	0	0	0	0	0	0	0	0	0	0	0	+	0	+	0	0	0	0	0	0	0	0	0	0	0	0	0	0	0	0	0	0	0	0	0	0	0
Dicranum majus	010100	Dicranum majus Turner	0	0	0	0	0	0	0	0	0	0	0	0	0	0	0	0	0	0	0	0	0	0	0	0	1	0	0	0	0	0	0	0	0	0	0	0	0	0	0	0	0	0	0	0	0	0	0
Dicranum laevidens	010100	Dicranum spadiceum J. E. Zetterst.	0	0	0	0	0	0	0	0	0	0	0	0	0	0	2	2	2	2	2	0	0	0	0	0	0	0	0	0	0	0	0	3	+	2	0	0	0	0	0	2	1	1	1	1	2	1	1
Dicranum spadiceum	010100	Dicranum spadiceum J. E. Zetterst.	0	0	0	0	0	0	0	0	0	0	0	0	0	0	0	0	0	0	0	0	0	0	0	0	0	0	0	1	0	0	0	0	0	0	2	1	0	0	1	0	0	0	0	0	r	0	0
Dicranum sp.	010100	Dicranum species	0	0	0	0	0	0	0	0	0	0	0	0	0	0	0	0	0	0	0	0	0	0	0	0	0	0	0	0	0	0	0	0	0	0	0	0	0	0	0	0	0	0	0	0	0	0	0
Diphasiastrum alpinum	040300	Diphasiastrum alpinum (L.) Holub	0	0	+	0	0	0	0	0	0	0	0	0	0	0	0	0	0	0	0	0	0	0	0	0	0	0	0	0	0	0	0	0	0	0	0	0	0	0	0	0	0	0	0	0	0	0	0
Distichium capillaceum	010100	Distichium capillaceum (Hedw.) Bruch & Schimp.	0	0	0	0	0	0	0	0	0	0	0	0	0	0	0	0	0	0	0	0	0	0	0	0	0	0	0	0	0	0	0	0	0	0	0	0	0	0	0	0	0	0	0	0	0	0	0
Ditrichum flexicaule	010100	Ditrichum flexicaule (Schwaegr.) Hampe	0	0	0	0	0	0	0	0	0	0	0	0	0	0	0	0	0	0	0	0	0	0	0	0	0	1	0	0	0	0	0	0	0	0	0	0	0	0	0	0	0	0	0	0	0	0	0
Draba sp.	060200	Draba species	0	0	0	0	0	0	0	0	0	0	0	0	0	0	0	0	0	0	0	0	0	0	0	0	0	0	0	0	0	0	0	0	0	0	0	0	0	0	0	0	0	0	0	0	0	0	r
Draba subcapitata	060200	Draba subcapitata Simmons	0	0	0	0	0	0	0	0	0	0	0	0	0	0	0	0	0	0	0	0	0	0	0	0	0	0	0	0	0	0	0	0	0	0	0	0	0	0	0	0	0	0	0	0	0	0	0
Drosera rotundifolia	060200	Drosera rotundifolia L.	0	0	0	0	0	0	1	0	0	0	0	0	0	0	0	0	0	0	0	0	0	0	0	0	0	0	0	0	0	0	0	0	0	0	0	0	0	0	0	0	0	0	0	0	0	0	0
Dryas octopetala s.l.	070101	Dryas octopetala L.	0	0	0	0	0	0	0	0	0	0	0	0	0	0	0	0	0	0	0	0	0	0	0	0	2	2	1	1	1	0	0	0	0	0	0	0	0	0	0	1	0	0	0	0	+	0	+
Empetrum nigrum	070101	Empetrum nigrum L.	1	1	1	1	1	0	0	1	0	0	0	0	0	0	1	0	1	1	1	+	1	1	1	2	0	0	0	+	0	0	0	1	0	0	0	0	+	+	+	0	0	0	0	0	0	0	0
Encalypta alpina	010100	Encalypta alpina Sm.	0	0	0	0	0	0	0	0	0	0	0	0	0	0	0	0	0	0	0	0	0	0	0	0	0	0	0	0	0	0	0	0	0	0	0	0	0	0	0	0	0	0	0	0	0	0	0
Eriophorum scheuchzeri	050101	Eriophorum scheuchzeri Hoppe	0	0	0	0	0	0	0	0	0	0	0	0	0	0	0	0	0	0	0	0	0	0	0	0	0	0	0	0	0	0	0	0	0	0	0	0	0	0	0	0	0	0	0	0	0	+	0
Eriophorum angustifolium	050101	Eriophorum angustifolium Honck.	0	0	0	0	0	0	0	0	0	0	0	1	+	0	1	0	0	0	0	+	+	0	0	+	0	0	0	r	0	+	+	0	1	1	0	0	0	0	0	+	+	1	2	+	r	+	0
Eriophorum russeolum	050101	Eriophorum russeolum Fr. ex Hartm.	0	0	0	0	0	0	0	0	0	0	0	1	+	+	0	0	0	0	0	0	0	0	0	0	0	0	0	0	0	0	0	0	0	0	0	0	0	0	0	0	0	0	0	0	0	0	0
Eriophorum vaginatum	050102	Eriophorum vaginatum L.	0	0	0	0	0	+	0	0	0	0	0	0	0	0	2	+	1	+	1	+	+	+	+	+	0	+	+	+	0	0	0	0	1	1	0	0	+	+	+	0	0	0	0	0	0	0	0
Festuca cf. ovina	050200	Festuca ovina [subsp. ovina] L.	0	0	0	0	r	0	0	0	0	0	0	0	0	0	r	0	0	0	0	0	0	r	r	+	+	r	r	+	+	0	0	0	0	0	0	0	0	0	0	0	0	0	0	0	0	0	r
Flavocetraria cucullata	030300	Flavocetraria cucullata (Bell.) Kärnefelt & Thell	0	0	0	0	0	1	+	1	0	0	0	0	0	0	+	+	+	+	+	1	2	1	1	1	+	+	+	+	+	+	+	+	+	+	+	+	+	+	+	+	+	+	+	+	+	+	+
Flavocetraria nivalis	030300	Flavocetraria nivalis (L.) Kärnefelt & Thell	0	0	0	0	0	0	0	0	0	0	0	0	0	0	r	+	+	0	r	+	2	2	1	1	0	0	0	0	0	0	0	0	0	0	1	1	+	1	+	0	0	0	0	0	+	+	+
Fulgensia bracteata	030100	Fulgensia bracteata (Hoffm.) Räsänen	0	0	0	0	0	0	0	0	0	0	0	0	0	0	0	0	0	0	0	0	0	0	0	0	0	0	0	0	0	0	0	0	0	0	0	0	0	0	0	0	0	0	0	0	0	0	0
Gowardia arctica	030300	Gowardia arctica P.Halonen, L. Myllys, S. Velmala & H.Hyvarinen	0	0	0	0	0	0	0	0	0	0	0	0	0	0	0	0	0	0	0	0	0	0	0	0	0	0	0	0	0	0	0	0	0	0	0	0	0	0	0	0	0	0	0	0	0	0	0
Alectoria nigricans	030300	Gowardia nigricans (Ach.) P. Halonen, L. Myllys, S. Velmala & H. Hyvärinen	0	0	0	0	0	0	0	0	0	0	0	0	0	0	0	0	0	0	0	+	+	0	0	0	+	0	+	0	+	+	0	+	0	+	+	+	+	+	0	+	0	0	0	0	+	+	+
Gymnocolea inflata	020100	Gymnocolea inflata (Huds.) Dumort.	0	0	0	0	0	0	0	0	0	0	0	0	0	0	0	0	0	0	0	0	0	0	+	0	0	0	0	0	0	0	0	0	0	0	0	+	0	0	0	0	0	0	0	0	0	0	0
Gymnomitrion corallioides	020100	Gymnomitrion corallioides Nees	0	0	0	0	0	0	0	0	0	0	0	0	0	0	0	0	0	0	0	0	0	0	0	0	0	0	0	0	0	0	0	1	0	0	+	+	2	2	2	0	0	0	0	0	0	+	1
Hierochloe alpina	050200	Hierochloë alpina (Sw.) Roem. & Schult.	0	0	0	0	0	0	0	0	0	0	0	0	0	0	0	0	0	0	0	0	0	+	+	0	r	r	r	0	r	0	0	0	0	0	0	0	1	0	1	0	0	0	0	0	0	0	0
Huperzia selago	040300	Huperzia selago (L.) Bernh. ex Schrank & Mart.	0	0	0	0	0	0	0	0	0	0	0	0	0	0	0	0	0	0	0	0	0	r	0	0	0	0	0	0	0	0	0	0	0	0	0	r	0	0	0	0	0	0	0	0	0	0	0
Hylocomium splendens	010200	Hylocomium splendens (Hedw.) Schimp.	0	0	0	0	0	0	0	0	0	0	0	0	0	0	+	1	1	1	1	0	r	r	0	0	3	3	3	3	2	2	2	2	2	2	0	0	+	+	+	2	1	+	1	1	+	+	1
Hypnum revolutum	010200	Hypnum revolutum (Mitt.) Lindb.	0	0	0	0	0	0	0	0	0	0	0	0	0	0	0	0	0	0	0	0	0	0	0	0	0	0	0	0	0	0	0	0	0	0	0	0	0	0	0	0	0	0	0	0	0	0	0
Hypnum subimponens	010200	Hypnum subimponens Lesq.	0	0	0	0	0	0	0	0	0	0	0	0	0	0	0	0	0	0	0	0	0	0	0	0	0	r	0	0	0	0	0	0	0	0	0	0	0	0	0	0	0	0	0	0	0	0	0
Hypogymnia physodes	030200	Hypogymnia physodes (L.) Nyl.	0	0	0	0	0	0	0	0	0	0	0	0	0	0	0	0	0	0	0	0	0	+	0	+	0	0	0	0	0	0	0	0	0	0	0	0	+	0	0	0	0	0	0	0	0	0	0
Hypogymnia subobscura	030200	Hypogymnia subobscura (Vainio) Poelt	0	0	0	0	0	0	0	0	0	0	0	0	0	0	0	0	0	0	0	0	0	0	0	0	0	0	0	0	0	0	0	0	0	0	0	0	0	0	0	0	0	0	0	0	0	0	0
Icmadophila ericetorum	030100	Icmadophila ericetorum (L.) Zahlbr.	0	0	0	0	0	0	0	0	0	0	0	0	0	0	0	0	0	0	0	0	0	0	0	0	0	0	0	0	0	0	0	0	0	0	1	0	+	1	+	0	0	0	0	0	0	0	0
Japewia tornoënsis	030100	Japewia tornoënsis (Nyl.) Tönsberg	0	0	0	0	0	0	0	0	0	0	0	0	0	0	0	0	0	0	0	0	0	0	0	0	0	0	0	0	0	0	0	0	0	0	0	0	0	0	0	0	0	0	0	0	0	0	0
Juncus biglumis	050300	Juncus biglumis L.	0	0	0	0	0	0	0	0	0	0	0	0	0	0	0	0	0	0	0	0	0	0	0	0	0	0	0	0	0	0	0	0	0	0	0	0	0	0	0	0	0	0	0	0	0	0	0
Jungermannia sp.	020100	Jungermannia species	0	0	0	0	0	0	0	0	0	0	0	0	0	0	0	0	0	0	0	0	0	0	0	0	0	0	0	0	0	0	0	0	0	0	0	0	0	0	0	0	0	0	0	0	0	0	0
Juniperus communis	070201	Juniperus communis L.	0	1	1	1	1	0	0	0	0	0	0	0	0	0	0	0	0	0	0	0	0	0	0	0	0	0	0	0	0	0	0	0	0	0	0	0	0	0	0	0	0	0	0	0	0	0	0
Kiaeria cf. blyttii	010100	Kiaeria blyttii (B.S.G.) Broth.	0	0	0	0	0	r	0	0	0	0	0	0	0	0	0	0	0	0	0	0	0	0	0	0	0	0	0	0	0	0	0	0	0	0	0	0	0	0	0	0	0	0	0	0	0	0	0
Larix sibirica	070302	Larix sibirica Ledeb.	1	1	1	1	1	0	0	0	0	0	0	0	0	0	0	0	0	0	0	0	0	0	0	0	0	0	0	0	0	0	0	0	0	0	0	0	0	0	0	0	0	0	0	0	0	0	0
Lecanora geophila	030100	Lecanora geophila (Th. Fr.) Poelt	0	0	0	0	0	0	0	0	0	0	0	0	0	0	0	0	0	0	0	0	0	0	0	0	0	0	0	0	0	0	0	0	0	0	0	0	0	0	0	0	0	0	0	0	0	0	0
Lecidea ramulosa	030100	Lecidea ramulosa Th. Fr.	0	0	0	0	0	0	0	0	0	0	0	0	0	0	0	0	0	0	0	0	0	0	0	0	0	0	0	0	0	0	0	0	0	0	0	0	0	0	0	0	0	0	0	0	0	0	0
Lepraria gelida	030100	Lepraria gelida Tønsberg & Zhurb.	0	0	0	0	0	0	0	0	0	0	0	0	0	0	0	0	0	0	0	0	0	0	0	0	0	0	0	0	0	0	0	0	0	0	0	0	0	0	0	0	0	0	0	0	0	0	0
Lichenomphalia hudsoniana	030200	Lichenomphalia hudsoniana (H. S. Jenn.) Redhead et al.	0	0	0	0	0	0	0	0	0	0	0	0	0	0	0	0	0	0	0	0	0	0	0	0	0	0	0	0	0	+	0	0	0	0	0	0	0	0	0	+	+	+	+	+	0	0	0
Lloydia serotina	060300	Lloydia serotina (L.) Rchb.	0	0	0	0	0	0	0	0	0	0	0	0	0	0	0	0	0	0	0	0	0	0	0	0	0	0	0	0	0	0	0	0	0	0	0	0	0	0	0	0	0	0	0	0	0	0	0
Lobaria linita	030200	Lobaria linita (Ach.) Rabenh.	0	0	0	0	0	0	0	0	0	0	0	0	0	0	0	0	0	0	0	0	0	0	0	0	0	0	0	0	0	0	0	0	0	0	0	0	0	0	0	0	r	r	0	r	0	r	+
Lophozia sp.	020100	Lophozia species	0	0	0	0	0	0	0	0	0	0	0	0	0	0	0	0	0	0	0	0	0	0	0	0	0	0	0	0	0	0	0	0	0	0	0	0	0	0	0	0	0	0	0	0	0	0	0
Lophozia ventricosa	020100	Lophozia ventricosa (Dicks.) Dumort.	0	0	0	0	0	0	0	0	0	0	0	0	0	0	0	0	0	0	0	0	+	+	+	+	0	r	+	0	+	+	+	0	0	+	0	0	0	+	+	+	1	1	+	1	+	+	+
Luzula confusa	050300	Luzula confusa Lindeb.	0	0	0	0	0	0	0	0	0	0	0	0	0	0	0	0	0	0	0	0	0	0	0	0	+	r	0	0	0	0	0	0	0	0	0	0	0	0	0	+	+	+	+	+	+	+	1
Luzula nivalis	050300	Luzula nivalis (Laest.) Spreng.	0	0	0	0	0	0	0	0	0	0	0	0	0	0	0	0	0	0	0	0	0	0	0	0	0	0	0	0	0	0	0	0	0	0	0	0	0	0	0	0	0	0	0	0	0	r	0
Luzula cf. wahlenbergii	050300	Luzula wahlenbergii Rupr.	0	0	0	0	0	0	0	0	0	0	0	0	0	0	0	0	0	0	0	0	0	+	0	0	0	0	0	0	0	0	0	0	0	0	r	0	+	+	+	0	0	0	0	0	0	0	0
Meesia uliginosa	010100	Meesia uliginosa Hedw.	0	0	0	0	0	0	0	0	0	0	0	0	0	0	0	0	0	0	0	0	0	0	0	0	0	0	0	0	0	0	0	0	0	0	0	0	0	0	0	0	0	0	0	0	0	0	0
Micarea incrassata	030100	Micarea incrassata Hedl.	0	0	0	0	0	0	0	0	0	0	0	0	0	0	0	0	0	0	0	0	0	0	0	0	0	0	0	0	0	0	0	0	0	0	0	0	0	0	0	0	0	0	0	0	0	0	0
Saxifraga foliolosa	060200	Micranthes foliolosa (R. Br.) Gornall	0	0	0	0	0	0	0	0	0	0	0	0	0	0	0	0	0	0	0	0	0	0	0	0	0	0	0	0	0	0	0	0	0	0	0	0	0	0	0	0	0	0	+	0	0	0	0
Saxifraga tenuis	060200	Micranthes tenuis (Wahlenb.) Small	0	0	0	0	0	0	0	0	0	0	0	0	0	0	0	0	0	0	0	0	0	0	0	0	0	0	0	0	0	0	0	0	0	0	0	0	0	0	0	0	0	0	0	0	0	0	0
Minuartia cf. arctica	060200	Minuartia arctica (Steven ex Ser.) Graebn.	0	0	0	0	0	0	0	0	0	0	0	0	0	0	r	0	0	r	0	0	0	0	0	0	0	0	0	0	0	0	0	0	0	0	0	0	0	0	0	0	0	0	0	0	0	0	0
Mycoblastus sp.	030100	Mycoblastus species	0	0	0	0	0	0	0	0	0	0	0	0	0	0	0	0	0	0	0	0	0	+	0	0	0	0	0	0	0	0	0	0	0	0	0	0	0	0	0	0	0	0	0	0	0	0	0
Mylia anomala	020100	Mylia anomala (Hook.) Gray	0	0	0	0	0	r	1	0	0	0	0	0	0	0	0	0	0	0	0	0	0	0	0	0	0	0	0	0	0	0	0	0	0	0	0	0	0	0	0	0	0	0	0	0	0	0	0
Myurella julacea	010200	Myurella julacea (Schwaegr.) Schimp.	0	0	0	0	0	0	0	0	0	0	0	0	0	0	0	0	0	0	0	0	0	0	0	0	0	0	0	0	0	0	0	0	0	0	0	0	0	0	0	0	0	0	0	0	0	0	0
Myurella tenerrima	010200	Myurella tenerrima (Brid.) Lindb.	0	0	0	0	0	0	0	0	0	0	0	0	0	0	0	0	0	0	0	0	0	0	0	0	0	0	0	0	0	0	0	0	0	0	0	0	0	0	0	0	0	0	0	0	0	0	0
Nephroma expallidum	030200	Nephroma expallidum (Nyl.) Nyl.	0	0	0	0	0	0	0	0	0	0	0	0	0	0	0	0	0	0	0	0	0	0	0	0	0	0	0	0	0	0	0	0	0	0	0	0	0	0	0	0	0	0	0	r	0	0	0
Ochrolechia androgyna	030100	Ochrolechia androgyna (Hoffm.) Arn.	0	0	0	0	0	0	0	0	0	0	0	0	0	0	0	0	0	0	0	0	0	0	0	0	0	0	0	0	0	0	0	0	0	0	0	0	+	0	0	0	0	0	0	0	0	0	0
Ochrolechia frigida	030100	Ochrolechia frigida (Sw.) Lynge	0	0	0	0	0	0	0	0	0	0	0	0	0	0	1	+	r	1	1	r	+	+	+	+	0	0	0	0	+	0	0	0	0	0	1	1	1	1	r	1	0	+	+	1	0	0	0
Ochrolechia inaequatula	030100	Ochrolechia inaequatula (Nyl.) Zahlbr.	0	0	0	0	0	0	0	0	0	0	0	0	0	0	0	0	0	0	0	0	0	0	0	+	0	0	+	+	0	1	1	1	+	1	+	0	0	0	0	0	+	0	0	0	+	+	+
Oncophorus compactus	010100	Oncophorus compactus (B.S.G.) Kindb.	0	0	0	0	0	0	0	0	0	0	0	0	0	0	0	0	0	0	0	0	0	0	0	0	0	0	0	0	0	0	0	0	0	0	0	0	0	0	0	0	0	0	0	0	0	0	0
Oncophorus virens	010100	Oncophorus virens (Hedw.) Brid.	0	0	0	0	0	0	0	0	0	0	0	0	0	0	0	0	0	0	0	0	0	0	0	0	0	0	0	0	0	0	0	0	0	0	0	0	0	0	0	0	0	0	0	0	0	0	0
Oncophorus wahlenbergii	010100	Oncophorus wahlenbergii Brid.	0	0	0	0	0	0	0	0	0	0	0	0	0	0	0	0	0	0	0	+	0	0	r	0	0	+	0	0	0	0	0	0	0	0	0	0	0	0	0	0	0	0	0	0	+	0	0
Barbilophozia binsteadii	020100	Orthocaulis binsteadii (Kaal.) H. Buch	0	0	0	0	0	0	0	0	0	0	0	0	0	0	1	0	0	0	0	0	0	0	0	0	0	0	0	0	0	+	+	0	+	+	0	0	0	0	0	0	0	0	0	0	0	0	0
Orthothecium chryseum	010200	Orthothecium chryseum (Schwaegr.) B. S. G.	0	0	0	0	0	0	0	0	0	0	0	0	0	0	0	0	0	0	0	0	0	0	0	0	0	0	0	0	0	0	0	0	0	0	0	0	0	0	0	0	0	0	0	0	0	0	0
Orthothecium strictum	010200	Orthothecium strictum Lor.	0	0	0	0	0	0	0	0	0	0	0	0	0	0	0	0	0	0	0	0	0	0	0	0	0	0	0	0	0	0	0	0	0	0	0	0	0	0	0	0	0	0	0	0	0	0	0
Oxycoccus microcarpus	070101	Oxycoccus microcarpus Turcz. ex Rupr.	0	0	0	0	0	0	1	0	0	0	0	r	0	0	0	0	0	0	0	0	0	0	0	0	0	0	0	0	0	0	0	0	0	0	0	0	0	0	0	0	0	0	0	0	0	0	0
Oxyria digyna	060200	Oxyria digyna (L.) Hill	0	0	0	0	0	0	0	0	0	0	0	0	0	0	0	0	0	0	0	0	0	0	0	0	0	0	0	0	0	0	0	0	0	0	0	0	0	0	0	0	0	0	0	0	0	0	0
Pachypleurum alpinum	060300	Pachypleurum alpinum Ledeb.	0	0	0	0	0	0	0	0	0	0	0	0	0	0	0	0	0	0	0	0	0	0	0	0	0	0	0	0	0	0	0	0	0	0	0	0	0	0	0	0	0	0	0	0	0	+	0
Papaver dahlianum ssp. polare	060200	Papaver dahlianum aggregate	0	0	0	0	0	0	0	0	0	0	0	0	0	0	0	0	0	0	0	0	0	0	0	0	0	0	0	0	0	0	0	0	0	0	0	0	0	0	0	0	0	0	0	0	0	0	0
Parmelia omphalodes	030200	Parmelia omphalodes s. lat. (L.) Ach.	0	0	0	0	0	0	0	0	0	0	0	0	0	0	0	0	0	0	0	0	0	0	0	0	0	0	0	0	0	0	0	0	0	0	0	0	0	0	0	r	0	0	0	r	r	r	+
Parrya nudicaulis	060300	Parrya nudicaulis (L.) Regel	0	0	0	0	0	0	0	0	0	0	0	0	0	0	0	0	0	0	0	0	0	0	0	0	0	0	0	0	0	0	0	0	0	0	0	0	0	0	0	0	0	0	0	0	0	r	0
Pedicularis hirsuta	060300	Pedicularis hirsuta L.	0	0	0	0	0	0	0	0	0	0	0	0	0	0	0	0	0	0	0	0	0	0	0	0	0	+	0	0	0	0	+	+	+	0	0	0	0	0	0	0	0	0	0	0	0	+	+
Pedicularis labradorica	060300	Pedicularis labradorica Wirsing	0	0	0	0	0	0	0	0	0	0	0	0	0	0	+	+	+	+	+	+	+	0	+	0	0	0	0	0	0	0	0	0	0	0	0	0	0	0	0	0	0	0	0	0	0	0	0
Pedicularis cf. lapponica	060300	Pedicularis lapponica L.	0	0	0	0	0	0	0	0	0	0	0	0	0	0	0	0	r	0	0	r	r	+	+	0	0	0	0	0	0	0	0	0	0	0	0	0	0	0	0	0	0	0	0	r	0	0	0
Peltigera aphthosa	030200	Peltigera aphthosa (L.) Willd.	0	0	0	0	0	0	0	0	0	0	0	0	0	0	0	0	0	0	0	0	0	0	0	0	0	0	0	0	0	0	0	0	0	0	0	0	0	0	0	+	+	+	+	+	+	+	+
Peltigera canina	030200	Peltigera canina (L.) Willd.	0	0	0	0	0	0	0	0	0	0	0	0	0	0	0	0	0	0	0	0	0	0	0	0	r	0	0	0	0	0	0	0	0	0	0	0	0	0	0	+	+	+	0	0	+	+	+
Peltigera cf. frippii	030200	Peltigera frippii Holt.-Hartw.	0	0	0	0	0	0	0	0	0	0	0	0	0	0	0	0	0	0	0	0	+	0	0	0	0	0	0	0	0	0	0	+	+	0	0	0	0	0	0	0	0	0	0	0	0	0	0
Peltigera kristinssonii	030200	Peltigera kristinssonii Vitik.	0	0	0	0	0	0	0	0	0	0	0	0	0	0	0	0	0	0	0	0	0	0	0	0	0	0	0	0	0	0	0	0	0	0	0	0	0	0	0	0	0	r	r	0	0	0	0
Peltigera leucophlebia	030200	Peltigera leucophlebia (Nyl.) Gyeln.	1	1	1	1	1	0	0	0	0	0	0	0	0	0	r	0	r	0	0	0	0	0	0	0	+	+	+	+	+	+	0	+	+	+	0	0	0	0	0	0	0	0	0	0	0	0	0
Peltigera malacea	030200	Peltigera malacea (Ach.) Funck	0	1	1	0	1	0	0	0	0	0	0	0	0	0	0	0	0	0	0	0	0	0	0	0	0	0	0	0	0	0	0	0	0	0	0	0	0	0	0	0	0	0	0	0	0	0	0
Peltigera cf. neckeri	030200	Peltigera neckeri Müll. Arg.	0	1	0	0	0	0	0	0	0	0	0	0	0	0	r	0	+	0	r	0	0	+	0	0	0	0	0	0	0	0	0	0	0	+	0	0	0	0	0	0	0	0	0	0	0	0	0
Peltigera polydactylon	030200	Peltigera polydactylon (Neck.) Hoffm.	0	0	0	0	0	0	0	0	0	0	0	0	0	0	0	0	0	0	0	0	0	0	+	0	0	0	0	0	0	0	0	0	0	0	0	0	0	0	0	0	0	0	0	0	0	0	0
Peltigera scabrosa	030200	Peltigera scabrosa Th. Fr.	0	0	0	+	0	0	0	0	0	0	0	0	0	0	0	r	r	r	0	+	0	0	0	+	0	0	+	+	+	+	+	0	0	0	0	0	0	0	0	+	+	+	0	+	r	r	0
Peltigera sp.	030200	Peltigera species	0	0	0	0	0	0	0	0	0	0	0	0	0	0	0	0	0	0	0	0	0	0	+	0	0	0	0	0	0	0	0	0	0	0	0	0	0	0	0	0	0	0	0	r	0	0	0
Peltigera venosa	030200	Peltigera venosa (L.) Hoffm.	0	0	0	0	0	0	0	0	0	0	0	0	0	0	0	0	0	0	0	0	0	0	0	0	0	0	0	0	0	0	0	0	0	0	0	0	0	0	0	0	0	0	0	0	0	0	0
Pertusaria dactylina	030100	Pertusaria dactylina (Ach.) Nyl.	0	0	0	0	0	0	0	0	0	0	0	0	0	0	0	0	r	0	0	+	+	+	+	0	0	0	0	0	0	0	0	0	0	0	+	0	0	0	1	0	0	0	0	0	0	0	0
Pertusaria geminipara	030100	Pertusaria geminipara (Th. Fr.) C. Knight ex Brodo	0	0	0	0	0	0	0	0	0	0	0	0	0	0	0	0	0	0	0	0	+	1	0	0	0	0	0	0	0	+	0	0	0	0	0	0	0	+	0	0	0	0	0	0	0	0	0
Pertusaria panyrga	030100	Pertusaria panyrga (Ach.) A. Massal.	0	0	0	0	0	0	0	0	0	0	0	0	0	0	0	0	0	0	0	0	0	0	0	0	0	0	0	0	0	0	0	0	0	0	+	0	0	+	0	0	0	r	0	0	0	0	0
Pertusaria sp.	030100	Pertusaria species	0	0	0	0	0	0	0	0	0	0	0	0	0	0	0	0	0	0	0	0	0	0	0	0	0	0	0	0	0	0	0	0	0	0	0	0	0	0	0	0	0	0	0	0	0	0	0
Petasites frigidus	060300	Petasites frigidus (L.) Fr.	0	0	0	0	0	0	0	0	0	0	0	0	0	0	0	r	+	+	1	0	0	0	0	0	0	0	0	0	0	0	0	0	0	0	0	0	0	0	0	0	0	0	0	0	0	0	0
Phippsia algida	050200	Phippsia algida (Sol.) R. Br.	0	0	0	0	0	0	0	0	0	0	0	0	0	0	0	0	0	0	0	0	0	0	0	0	0	0	0	0	0	0	0	0	0	0	0	0	0	0	0	0	0	0	0	0	0	0	0
Physconia muscigena	030200	Physconia muscigena (Ach.) Poelt	0	0	0	0	0	0	0	0	0	0	0	0	0	0	0	0	0	0	0	0	0	0	0	0	0	0	0	0	0	0	0	0	0	0	0	0	0	0	0	0	0	0	0	0	0	0	0
Pinus sibirica	070301	Pinus sibirica Du Tour	0	1	0	0	1	0	0	0	0	0	0	0	0	0	0	0	0	0	0	0	0	0	0	0	0	0	0	0	0	0	0	0	0	0	0	0	0	0	0	0	0	0	0	0	0	0	0
Pinus sylvestris	070301	Pinus sylvestris L.	2	2	2	2	1	0	0	0	0	0	0	0	0	0	0	0	0	0	0	0	0	0	0	0	0	0	0	0	0	0	0	0	0	0	0	0	0	0	0	0	0	0	0	0	0	0	0
Plagiomnium ellipticum	010100	Plagiomnium ellipticum (Brid.) T. Kop.	0	0	0	0	0	0	0	0	0	0	0	0	0	0	0	0	0	0	0	0	0	0	0	0	+	+	0	0	0	0	0	0	0	0	0	0	0	0	0	0	0	0	0	0	0	0	0
Plagiothecium berggrenianum	010200	Plagiothecium berggrenianum Frisvoll	0	0	0	0	0	0	0	0	0	0	0	0	0	0	0	0	0	0	0	0	0	0	0	0	0	0	0	0	0	0	0	0	0	0	0	0	0	0	0	0	0	0	+	r	0	0	0
Pleurozium schreberi	010200	Pleurozium schreberi (Willdenow ex Brid.) Mitt.	3	3	2	2	2	0	0	+	0	0	0	0	0	0	r	+	1	0	r	0	+	+	0	+	0	0	0	0	0	0	0	0	+	0	0	0	0	0	0	0	0	0	0	0	0	0	0
Poa arctica	050200	Poa arctica R. Br.	0	0	0	0	0	0	0	0	0	0	0	0	0	0	0	0	0	0	r	0	0	0	0	0	0	r	+	0	+	0	0	0	0	0	0	0	0	0	0	0	0	1	1	+	0	0	r
Pogonatum dentatum	010100	Pogonatum dentatum (Menzies ex Brid.) Brid.	0	0	0	0	0	0	0	0	0	0	0	0	0	0	0	0	0	0	0	0	0	0	0	0	0	0	0	0	0	0	0	0	0	0	0	0	0	r	r	0	0	0	0	0	0	0	0
Pogonatum urnigerum	010100	Pogonatum urnigerum (Hedw.) P. Beauv.	0	0	0	0	0	0	0	0	0	0	0	0	0	0	0	0	0	0	0	0	0	0	0	0	0	0	0	0	0	0	0	0	0	0	0	0	r	0	0	0	0	0	0	0	0	0	0
Pohlia cruda	010100	Pohlia cruda (Hedw.) Lindb.	0	0	0	0	0	0	0	0	0	0	0	0	0	0	0	0	0	0	0	0	0	0	0	0	0	0	0	0	0	0	0	0	0	0	0	0	0	0	0	0	0	0	0	0	0	0	0
Pohlia crudoides	010100	Pohlia crudoides (Sull. & Lesq.) Broth.	0	0	0	0	0	0	0	0	0	0	0	0	0	0	0	0	0	0	0	0	0	0	0	0	0	0	0	0	0	0	0	0	0	0	r	0	0	0	0	0	0	0	0	0	0	0	0
Pohlia nutans	010100	Pohlia nutans (Hedw.) Lindb.	0	0	0	0	0	r	0	0	0	0	r	0	0	0	0	0	0	0	0	0	r	r	r	0	0	0	r	r	0	+	r	+	r	0	0	0	r	r	r	0	0	+	0	0	0	+	0
Polemonium acutiflorum	060300	Polemonium acutiflorum Willd.	0	0	0	0	0	0	0	0	0	0	0	0	0	0	0	0	0	0	0	0	0	0	0	0	0	0	0	0	0	0	0	0	0	0	0	0	0	0	0	0	0	r	0	0	0	0	0
Polytrichastrum alpinum	010100	Polytrichastrum alpinum (Hedw.) G. L. Sm.	0	0	0	0	0	0	0	0	0	0	0	0	0	0	0	0	0	0	0	0	0	0	0	0	0	+	0	0	0	2	2	2	0	0	0	0	0	0	0	0	0	0	+	0	+	0	0
Polytrichastrum alpinum var. fragile	010100	Polytrichastrum alpinum var. fragile ((Bryhn) D. G. Long) (Hedw.) G. L. Sm.	0	0	0	0	0	0	0	0	0	0	0	0	0	0	0	0	0	0	0	0	0	0	0	0	0	0	0	0	0	0	0	0	0	0	0	0	0	0	0	0	0	0	0	0	0	0	0
Polytrichum commune	010100	Polytrichum commune Hedw.	r	0	r	0	+	0	0	0	0	0	0	0	0	0	0	0	0	0	0	0	1	0	1	1	0	0	0	0	0	0	0	0	1	0	0	0	0	0	0	0	0	0	0	0	0	0	0
Polytrichum hyperboreum	010100	Polytrichum hyperboreum R. Br.	0	0	0	0	0	0	0	0	0	0	0	0	0	0	0	0	0	0	0	0	0	0	0	0	0	0	0	0	0	0	0	0	0	0	1	1	1	1	1	0	0	0	0	0	1	1	0
Polytrichum jensenii	010100	Polytrichum jensenii I. Hagen	0	0	0	0	0	0	+	0	0	0	0	0	0	0	0	0	0	0	0	0	0	0	0	0	0	0	0	0	0	0	0	0	0	0	1	1	0	0	0	0	0	0	0	0	0	0	0
Polytrichastrum longisetum	010100	Polytrichum longisetum Swartz ex Brid.	0	0	0	0	+	0	0	0	0	0	0	0	0	0	0	0	0	0	0	0	0	0	0	0	0	0	0	0	0	0	0	0	0	0	0	0	0	0	0	0	0	0	0	0	0	0	0
Polytrichum piliferum	010100	Polytrichum piliferum Hedw.	0	0	0	0	0	0	0	0	0	0	0	0	0	0	0	0	0	0	0	0	0	0	0	0	0	0	0	0	0	0	0	0	0	0	0	0	r	0	0	0	0	0	0	0	0	0	0
Polytrichum strictum	010100	Polytrichum strictum Menzies ex Brid.	0	0	0	0	+	0	0	0	r	r	r	0	0	0	+	+	+	+	+	2	+	1	2	2	1	1	1	2	3	2	1	2	1	2	1	0	0	0	0	0	0	0	0	0	0	0	0
Potentilla hyparctica	060200	Potentilla hyparctica Malte	0	0	0	0	0	0	0	0	0	0	0	0	0	0	0	0	0	0	0	0	0	0	0	0	0	0	0	0	0	0	0	0	0	0	0	0	0	0	0	0	0	0	0	0	0	0	0
Lecidea limosa	030100	Protomicarea limosa Ach.	0	0	0	0	0	0	0	0	0	0	0	0	0	0	0	0	0	0	0	0	0	0	0	0	0	0	0	0	0	0	0	0	0	0	0	0	0	0	0	0	r	r	0	0	0	0	0
Protopannaria pezizoides	030100	Protopannaria pezizoides (Web.) P. M. Jørg. & S. Ekman	0	0	0	0	0	0	0	0	0	0	0	0	0	0	0	0	0	0	0	0	0	0	0	0	0	0	0	0	0	0	0	0	0	1	0	0	0	0	0	0	0	0	0	0	0	0	0
Protothelenella leucothelia	030100	Protothelenella leucothelia (Nyl.) H. Mayrhofer & Poelt	0	0	0	0	0	0	0	0	r	0	0	0	0	0	0	0	0	0	0	0	0	0	0	0	0	0	0	0	0	0	0	0	0	0	0	0	0	0	0	0	0	0	0	0	0	0	0
Psilopilum cavifolium	010100	Psilopilum cavifolium (Wils.) I. Hagen	0	0	0	0	0	0	0	0	0	0	0	0	0	0	0	0	0	0	0	0	0	0	0	0	0	0	0	0	0	0	0	0	0	0	0	0	0	0	0	0	0	0	0	0	0	0	0
Psoroma hypnorum	030100	Psoroma hypnorum (Vahl) S.F.Gray	0	0	0	0	0	0	0	0	0	0	0	0	0	0	0	0	0	0	0	0	0	0	0	0	0	0	+	+	0	0	0	0	0	0	0	0	+	0	+	0	r	r	0	0	0	0	0
Ptilidium ciliare	020100	Ptilidium ciliare (L.) Hampe	0	r	0	0	0	0	0	r	0	0	0	0	0	0	1	1	1	1	1	1	1	+	1	1	+	+	+	+	+	1	1	1	1	1	1	1	+	1	1	1	0	0	0	0	0	+	0
Ptilium crista-castrensis	010200	Ptilium crista-castrensis (Hedw.) De Not.	0	0	0	0	0	0	0	r	0	0	0	0	0	0	r	0	0	0	0	0	0	0	0	0	0	0	0	0	0	0	0	0	0	0	0	0	0	0	0	0	0	0	0	0	0	0	0
Racomitrium lanuginosum	010200	Racomitrium lanuginosum (Hedw.) Brid.	0	0	0	0	0	0	0	0	0	0	0	0	0	0	0	0	0	r	0	1	1	+	+	+	0	0	+	0	0	+	1	1	+	1	2	2	1	1	1	+	0	r	0	+	r	+	1
Niphotrichum panschii	010200	Racomitrium panschii (C. Müll.) Kindb.	0	0	0	0	0	0	0	0	0	0	0	0	0	0	0	0	0	0	0	0	0	0	0	0	0	0	0	0	0	0	0	0	0	0	0	0	0	0	0	0	0	0	0	0	0	0	0
Rhexophiale rhexoblephara	030100	Rhexophiale rhexoblephara (Nyl.) Hellb.	0	0	0	0	0	0	0	0	0	0	0	0	0	0	0	0	0	0	0	0	0	0	0	0	0	0	0	0	0	1	0	0	0	0	0	0	0	0	0	0	0	0	0	0	0	0	0
Ledum palustre	070201	Rhododendron tomentosum subsp. tomentosum (Stokes) Harmaja	2	2	2	2	2	4	3	4	+	r	r	0	0	0	1	0	0	0	1	+	1	1	1	1	0	0	0	0	0	0	0	0	0	0	0	2	2	1	2	0	0	0	0	0	0	0	0
Rinodina turfacea	030100	Rinodina turfacea (Wahlenb.) Körb.	0	0	0	0	0	0	0	0	0	0	0	0	0	0	0	0	0	0	0	0	0	0	0	0	0	0	0	0	0	0	0	0	0	0	0	0	0	0	0	0	0	0	0	0	0	0	+
Rubus chamaemorus	070102	Rubus chamaemorus L.	0	0	0	0	0	2	2	1	1	1	0	0	0	0	+	0	0	0	0	0	0	0	0	0	0	0	0	0	0	0	0	0	0	0	0	0	0	0	0	0	0	0	0	0	0	0	0
Rumex arcticus	060300	Rumex arcticus Trautv.	0	0	0	0	0	0	0	0	0	0	0	0	0	0	0	0	0	0	0	0	0	0	0	0	0	0	0	0	0	0	0	0	0	0	0	0	0	0	0	0	0	0	+	r	0	0	0
Sagina intermedia	060200	Sagina nivalis (Lindblom) Fr.	0	0	0	0	0	0	0	0	0	0	0	0	0	0	0	0	0	0	0	0	0	0	0	0	0	0	0	0	0	0	0	0	0	0	0	0	0	0	0	0	0	0	0	0	0	0	0
Salix cf. hastata	070202	Salix hastata L.	0	0	0	0	0	0	0	0	0	0	0	0	0	0	r	0	0	0	0	0	0	0	0	0	1	1	1	1	0	0	0	0	0	0	0	0	0	0	0	0	0	0	0	0	0	0	0
Salix lanata	070202	Salix lanata L.	0	0	0	0	0	0	0	0	0	0	0	0	0	0	0	0	0	0	0	0	0	0	0	0	0	0	0	0	0	0	0	0	0	0	0	0	0	0	0	0	+	0	0	0	0	0	0
Salix cf. myrtilloides	070202	Salix myrtilloides L.	0	0	0	0	0	0	0	0	0	0	0	0	0	0	0	0	0	0	0	+	0	0	0	0	0	0	0	0	0	0	0	0	0	0	0	0	0	0	0	0	0	0	0	0	0	0	0
Salix nummularia	070102	Salix nummularia Andersson	0	0	0	0	0	0	0	0	0	0	0	0	0	0	0	0	0	0	0	0	0	1	0	0	0	0	0	0	0	2	1	1	1	1	0	+	1	0	2	0	0	0	0	0	2	2	4
Salix phylicifolia	070202	Salix phylicifolia L.	0	0	0	0	0	0	0	0	0	0	0	0	0	0	1	1	1	1	2	1	+	+	1	1	0	+	0	0	0	+	0	0	0	0	0	0	0	0	0	0	0	0	0	0	0	0	0
Salix polaris	070102	Salix polaris Wahlenb.	0	0	0	0	0	0	0	0	0	0	0	0	0	0	0	0	0	0	0	0	0	0	0	0	3	2	2	2	2	0	0	0	0	0	0	0	0	0	0	2	2	1	2	2	0	0	0
Salix reptans	070102	Salix reptans Rupr.	0	0	0	0	0	0	0	0	0	0	0	0	0	0	0	0	0	0	0	+	+	0	0	0	1	1	1	2	1	1	1	0	1	1	0	0	0	0	0	+	0	r	0	0	0	0	0
Sanionia cf. georgicouncinata	010200	Sanionia nivalis Hedenas	0	0	0	0	0	0	0	0	0	0	0	0	0	0	0	0	0	0	0	0	0	0	0	0	0	0	0	0	0	0	0	0	0	0	0	0	0	0	0	0	0	0	0	0	0	0	0
Sanionia uncinata	010200	Sanionia uncinata (Hedw.) Loeske	0	0	0	0	0	0	0	0	0	0	0	0	0	0	0	0	1	0	1	r	+	0	+	0	+	+	0	0	r	+	0	0	0	0	0	0	0	0	0	0	r	+	1	r	0	0	0
Saxifraga cernua	060300	Saxifraga cernua L.	0	0	0	0	0	0	0	0	0	0	0	0	0	0	0	0	0	0	0	0	0	0	0	0	0	0	0	0	0	0	0	0	0	0	0	0	0	0	0	0	0	0	+	0	0	0	0
Saxifraga oppositifolia	060200	Saxifraga oppositifolia L.	0	0	0	0	0	0	0	0	0	0	0	0	0	0	0	0	0	0	0	0	0	0	0	0	0	0	0	0	0	0	0	0	0	0	0	0	0	0	0	0	0	0	0	0	0	0	0
Saxifrage cespitosa	060200	Saxifrage cespitosa L.	0	0	0	0	0	0	0	0	0	0	0	0	0	0	0	0	0	0	0	0	0	0	0	0	0	0	0	0	0	0	0	0	0	0	0	0	0	0	0	0	0	0	0	0	0	0	0
Scapania sp.	020100	Scapania species	0	0	0	0	0	0	0	0	0	0	0	0	0	0	0	0	0	0	0	0	0	0	0	0	0	0	0	0	0	0	0	0	0	0	0	0	0	0	0	0	0	0	0	0	0	0	0
Barbilophozia kunzeana	020100	Schljakovia kunzeana (Huebener) Konstant. & Vilnet	0	0	0	0	0	0	0	0	0	0	0	0	0	0	0	0	0	0	+	1	+	0	+	0	0	0	0	0	0	0	0	0	0	0	0	+	0	0	0	0	0	0	0	0	0	0	0
Siphula ceratites	030300	Siphula ceratites (Wahlenb.) Fr.	0	0	0	0	0	0	0	0	0	0	0	0	0	0	0	0	0	0	0	0	0	0	0	0	0	0	0	0	0	0	0	0	0	0	0	0	0	0	0	0	0	0	0	0	0	0	0
Solorina bispora	030200	Solorina bispora Nyl.	0	0	0	0	0	0	0	0	0	0	0	0	0	0	0	0	0	0	0	0	0	0	0	0	0	0	0	0	0	0	0	0	0	0	0	0	0	0	0	0	0	0	0	0	0	0	0
Solorina crocea	030200	Solorina crocea (L.) Ach.	0	0	0	0	0	0	0	0	0	0	0	0	0	0	0	0	0	0	0	0	0	0	0	0	0	0	0	0	0	0	0	0	0	0	0	0	0	0	0	0	0	0	0	0	0	0	0
Sphaerophorus globosus	030300	Sphaerophorus globosus (Huds.) Vain.	0	0	0	0	0	0	0	0	0	0	0	0	0	0	+	+	+	+	0	2	3	3	2	2	+	+	+	+	+	1	1	1	1	1	2	2	2	2	2	+	1	1	0	+	1	1	1
Sphagnum balticum	010300	Sphagnum balticum (Russ.) C. Jens.	0	0	0	0	0	0	0	0	0	0	0	0	0	0	+	0	+	0	0	0	0	0	0	0	0	0	0	0	0	0	0	0	0	0	0	0	0	0	0	0	0	0	0	0	0	0	0
Sphagnum fuscum	010300	Sphagnum fuscum (Schimp.) Klinggr.	0	0	0	0	0	r	4	0	0	0	0	0	0	0	0	0	0	0	0	0	0	0	0	0	0	0	0	0	0	0	0	0	0	0	0	0	0	0	0	0	0	0	0	0	0	0	0
Sphagnum girgensohnii	010300	Sphagnum girgensohnii Russ.	0	0	0	0	0	0	0	0	0	0	0	0	0	0	1	0	0	0	0	0	0	0	0	0	0	0	0	0	0	0	0	0	0	0	0	0	0	0	0	0	0	+	0	0	0	0	0
Sphagnum lenense	010300	Sphagnum lenense H. Lindb. ex L. I. Savicz	0	0	0	0	0	0	0	0	0	0	0	0	0	0	0	0	+	0	0	0	0	0	0	+	0	0	0	0	0	0	0	0	0	0	0	0	0	0	0	0	0	0	0	0	0	0	0
Sphagnum majus	010300	Sphagnum majus (Russ.) C. Jens.	0	0	0	0	0	0	0	0	0	0	0	5	5	5	0	0	1	0	0	0	0	0	0	0	0	0	0	0	0	0	0	0	0	0	0	0	0	0	0	0	0	0	0	0	0	0	0
Sphagnum rubellum	010300	Sphagnum rubellum Wils.	0	0	0	0	0	0	0	0	0	0	0	0	0	0	0	0	1	0	+	0	0	0	0	0	0	0	0	0	0	0	0	0	0	0	0	0	0	0	0	0	0	0	0	0	0	0	0
Sphagnum squarrosum	010300	Sphagnum squarrosum Crome	0	0	0	0	0	0	0	0	0	0	0	0	0	0	0	0	+	0	0	0	0	0	0	0	0	0	0	0	0	0	0	0	0	0	0	0	0	0	0	0	0	0	0	0	0	0	0
Sphagnum teres	010300	Sphagnum teres (Schimp.) Aongstr.	0	0	0	0	0	0	0	0	0	0	0	0	0	0	0	0	0	0	+	0	0	0	0	0	0	0	0	0	0	0	0	0	0	0	0	0	0	0	0	0	0	0	0	0	0	0	0
Sphagnum warnstorfii	010300	Sphagnum warnstorfii Russ.	0	0	0	0	0	0	0	0	0	0	0	0	0	0	1	0	0	0	0	0	0	0	0	0	0	0	0	0	0	0	0	0	0	0	0	0	0	0	0	0	0	0	0	0	0	0	0
Sphenolobus minutus	020100	Sphenolobus minutus (Schreb.) Berggr.	0	0	0	0	0	0	0	0	0	0	0	0	0	0	0	r	+	+	r	0	1	1	+	+	0	0	0	r	r	+	r	r	+	0	1	+	r	0	0	2	1	+	1	1	1	1	1
Splachnum sphaericum	010100	Splachnum sphaericum Hedw.	0	0	0	0	0	0	0	0	0	0	0	0	0	0	0	0	0	0	0	0	0	0	0	0	0	0	0	0	0	0	0	0	+	0	0	0	0	0	0	0	0	0	0	0	+	0	0
Splachnum vasculosum	010100	Splachnum vasculosum Hedw.	0	0	0	0	0	0	0	0	0	0	0	0	0	0	0	0	0	0	0	0	0	0	0	0	0	0	0	0	0	0	0	0	0	0	0	0	0	0	0	0	0	0	0	0	0	0	0
Stellaria longipes s. l.	060300	Stellaria longipes Goldie	0	0	0	0	0	0	0	0	0	0	0	0	0	0	0	0	0	0	0	0	0	0	0	0	0	0	0	r	0	0	0	0	0	0	0	0	0	0	0	0	r	0	+	+	0	0	r
Stellaria edwardsii s. l.	060300	Stellaria longipes taxon edwardsii	0	0	0	0	0	0	0	0	0	0	0	0	0	0	0	0	0	0	0	0	0	0	0	0	0	0	0	0	0	0	0	0	0	0	0	0	0	0	0	0	0	0	0	0	0	0	0
Stereocaulon alpinum	030300	Stereocaulon alpinum Laur.	0	0	0	0	0	0	0	0	0	0	0	0	0	0	0	0	0	0	0	0	0	+	+	1	0	0	0	0	0	0	0	0	0	0	0	+	0	0	+	+	+	0	0	+	+	+	+
Stereocaulon paschale	030300	Stereocaulon paschale (L.) Hoffm.	0	0	0	0	0	0	0	0	0	0	0	0	0	0	0	0	0	0	0	1	+	0	0	0	0	0	0	0	0	0	0	0	0	0	0	0	0	0	0	0	0	0	0	0	0	0	0
Stereocaulon rivulorum	030300	Stereocaulon rivulorum H. Magn.	0	0	0	0	0	0	0	0	0	0	0	0	0	0	0	0	0	0	0	0	0	0	0	0	0	0	0	0	0	0	0	0	0	0	0	0	0	0	0	0	0	0	0	0	0	0	0
Sticta arctica	030200	Sticta arctica Degel.	0	0	0	0	0	0	0	0	0	0	0	0	0	0	0	0	0	0	0	0	0	0	0	0	0	0	0	0	0	0	0	0	0	0	0	0	0	0	0	0	0	0	0	0	0	0	0
Syntrichia ruralis	010100	Syntrichia ruralis (Hedw.) Web. & D. Mohr	0	0	0	0	0	0	0	0	0	0	0	0	0	0	0	0	0	0	0	0	0	0	0	0	0	0	0	0	0	0	0	0	0	0	0	0	0	0	0	0	0	0	0	0	0	0	0
Tephroseris atropurpurea	060300	Tephroseris atropurpurea (Ledeb.) Holub	0	0	0	0	0	0	0	0	0	0	0	0	0	0	0	0	0	0	0	0	0	0	0	0	0	0	0	0	0	0	0	0	0	0	0	0	0	+	0	+	+	+	+	+	0	+	+
Tetralophozia setiformis	020100	Tetralophozia setiformis (Ehrh.) Schljakov	0	0	0	0	0	0	0	0	0	0	0	0	0	0	0	0	0	0	0	0	0	0	0	0	0	0	0	0	0	0	0	0	0	0	0	r	0	0	0	0	0	0	0	0	0	0	0
Tetraplodon mnioides	010100	Tetraplodon mnioides (Swartz ex Hedw.) Bruch & Schimp.	0	0	0	0	0	0	0	0	0	0	0	0	0	0	0	0	0	0	0	0	0	0	0	0	0	0	0	0	0	0	0	0	0	0	0	0	0	0	0	0	0	0	0	0	0	r	0
Thamnolia vermicularis s. l.	030300	Thamnolia vermicularis subsp. vermicularis (Sw.) Schaer.	0	0	0	0	0	0	0	0	0	0	0	0	0	0	+	+	r	r	r	1	+	+	+	+	+	+	+	+	+	+	+	+	+	+	+	+	+	+	+	+	+	+	+	+	1	1	1
Tomenthypnum nitens	010200	Tomentypnum nitens (Hedw.) Loeske	0	0	0	0	0	0	0	0	0	0	0	0	0	0	0	0	r	0	+	0	0	0	0	0	1	2	1	1	0	0	0	0	0	0	0	0	0	0	0	0	0	0	0	0	0	0	0
Tortella fragilis	010100	Tortella fragilis (Hook. & Wils.) Limpr.	0	0	0	0	0	0	0	0	0	0	0	0	0	0	0	0	0	0	0	0	0	0	0	0	0	0	0	0	0	0	0	0	0	0	0	0	0	0	0	0	0	0	0	0	0	0	0
Trisetum spicatum	050200	Trisetum spicatum (L.) K. Richt.	0	0	0	0	0	0	0	0	0	0	0	0	0	0	0	0	0	0	0	0	0	0	0	0	0	0	0	0	0	0	0	0	0	0	0	0	0	0	0	0	0	0	0	0	0	0	r
Tritomaria quinquedentata	020100	Tritomaria quinquedentata (Huds.) H. Buch	0	0	0	0	0	0	0	0	0	0	0	0	0	0	0	0	0	0	+	0	0	0	0	0	+	0	0	+	0	0	0	+	+	0	0	0	0	0	0	0	0	0	0	0	+	+	1
Black crust	030100	Unknown lichen crustose	0	0	0	0	0	0	0	0	0	0	0	0	0	0	0	0	0	0	0	0	0	0	0	0	0	0	0	0	0	0	0	1	0	0	+	+	2	2	2	0	0	0	0	0	0	0	0
White crust	030100	Unknown lichen crustose	0	0	0	0	0	0	0	0	0	0	0	0	0	0	0	0	0	0	0	0	0	0	0	0	0	0	0	0	0	0	0	0	0	0	0	0	0	0	0	0	r	r	0	0	0	0	0
Hypnum holmenii	010000	Unknown moss	0	0	0	0	0	0	0	0	0	0	0	0	0	0	0	0	0	0	r	0	0	0	0	0	0	0	0	r	0	0	0	0	0	0	0	0	0	0	0	0	0	0	0	0	0	0	0
Stereodon holmenii	010000	Unknown moss	0	0	0	0	0	0	0	0	0	0	0	0	0	0	0	0	0	0	0	0	0	0	0	0	0	0	0	0	0	0	0	0	0	0	0	0	0	0	0	0	0	0	0	0	+	0	0
Vaccinium myrtillus	070102	Vaccinium myrtillus L.	2	2	2	1	2	0	0	0	0	0	0	0	0	0	0	0	0	0	0	0	0	0	0	0	0	0	0	0	0	0	0	0	0	0	0	0	0	0	0	0	0	0	0	0	0	0	0
Vaccinium uliginosum	070102	Vaccinium uliginosum L.	2	2	2	1	2	0	0	1	0	0	1	0	0	0	+	1	2	1	1	2	2	2	2	2	1	0	1	+	0	0	0	0	0	0	0	0	0	0	0	0	0	0	0	0	0	0	0
Vaccinium vitis-idaea	070101	Vaccinium vitis-idaea L.	1	1	1	1	1	1	1	1	1	+	1	0	0	0	2	2	2	2	2	+	+	0	+	0	1	1	1	1	2	3	2	2	2	2	3	2	1	2	1	0	0	0	0	0	2	2	0
Valeriana capitata	060300	Valeriana capitata Pall. ex Link	0	0	0	0	0	0	0	0	0	0	0	0	0	0	0	0	0	+	0	0	0	0	0	0	+	+	0	0	+	0	0	0	0	0	0	0	0	0	0	0	0	0	0	0	0	0	0
Varicellaria rhodocarpa	030100	Varicellaria rhodocarpa Nyl.	0	0	0	0	0	0	0	0	0	0	0	0	0	0	0	0	0	0	0	0	0	0	0	0	0	0	0	0	0	0	0	0	0	0	+	0	0	0	+	0	0	0	0	0	0	0	0
Warnstorfia pseudostraminea	010200	Warnstorfia pseudostraminea (C. Müll.) Tuom. & T. Kop.	0	0	0	0	0	0	0	0	0	0	0	0	0	0	0	0	0	0	0	0	0	0	0	0	0	0	0	0	0	0	0	0	0	0	0	0	0	0	0	0	0	0	r	0	0	0	0
Warnstorfia sarmentosa	010200	Warnstorfia sarmentosa (Wahlenb.) Hedenas	0	0	0	0	0	0	0	0	0	0	0	0	0	0	0	0	0	0	0	0	0	0	0	0	0	0	0	0	0	0	0	0	0	0	0	0	0	0	0	0	0	0	0	0	0	0	0
Plant growth form codes
000000 Algae and Cyanobacterias
010000 Mosses
010100 Acrocarpous mosses
010200 Pleurocarpous mosses
010300 Sphagnoid mosses
020000 Liverworts
020100 Leafy liverworts
020200 Thalloid liverworts
030000 Lichens
030100 Crustose lichens
030200 Foliose lichens (including basidiolichens)
030300 Fruticose lichens
040000 Seedless vascular plants (Pteridophytes)
040100 Ferns (Maratidae, Polypodiidae)
040200 Horsetails (Equisitidae)
040300 Lycopods (club mosses (Lycopodidae, spike mosses, quillworts (Seleginellidae))
050000 Graminoids
050100 Sedges (Cyperaceae)
050101 Wet to moist nontussock sedges
050102 Wet to moist tussock sedges
050103 Dry sedges
050200 Grasses (Poaceae; these could be further divided by rooting strategies, aquatic/nonaquatic, etc.)
050300 Rushes (Juncacea, Luzula)
060000 Forbs (lots of ways to subdivide these, but they are relatively unabundant, and a simple height division might do)
060100 Aquatic, emergent, and floating forbs
060200 Cushion and rosette forbs
060300 Low erect forbs (<50 cm tall)
060400 Tall erect forbs (>50 cm tall)
070000 Woody plants
070100 Dwarf shrubs (including prostrate dwarf shrubs and erect dwarf shrubs: Dryas, Vaccinium etc)
070101 Evergreen and summer-green dwarf shrubs
070102 Deciduous dwarf shrubs
070200 Low and tall shrubs (mainly Salix spp.)
070201 Evergreen and summer-green shrubs
070202 Deciduous shrubs
070300 Trees (single stem woody species)
070301 Evergreen needleleaf trees (Pinus, Picea)
070302 Deciduous needleleaf trees (Larix)
070303 Broadleaf trees (Populus, Betula)
[truncated: 32 more columns]
