# Supplementary material for: Vegetation on mesic loamy and sandy soils along a 1700‐km maritime Eurasia Arctic Transect
Source: Appl Veg Sci. 2019 Feb 27;22(1):150–67. doi: 10.1111/avsc.12401 (PMC6519894; doi:10.1111/avsc.12401)
Supplement: Supplementary file 1 — Appendix S1. Geological setting of the Yamal Peninsula. Appendix S2. Typical plot layout. Appendix S3. Eurasia Arctic Transect location and site descriptions. Appendix S4. Eurasia Arctic Transect species cover‐abundance data. Appendix S5. Eurasia Arctic Transect environmental data. Appendix S6. Full synoptic table. Appendix S7. Diagnostic, constant, and dominant taxa for EAT clusters. Appendix S8. Trends of selected soil and vegetation properties vs. summer warmth index. Appendix S9. Regression equations for trend lines of analysed variables. Appendix S10. Number of species per plot along the Eurasia Arctic Transect. Appendix S11. Correlations between four axes of the DCA ordination and environmental variables. Appendix S12. Lichen‐rich tundra of Hayes Island. [file AVSC-22-150-s001.zip › supinfo/Appendix_S5_Table_5.1_EAT_environmental_data20190210.csv]

Supplemental Information, Appendix S5.1. Eurasia Arctic Transect, plot environmental data. 79 plots. All plots were square. Plots 49 to 58 are divided into microsite subplots: 49a-53a = nonsorted circle centers, 49b-53b= intercircle areas; 54a-58a = small nonsorted polygon centers, 53b-58b = small nonsorted polygon cracks. SWI - Summer Warmth Index is the sum of the monthly means above 0 �C, and …
		YYYYMMDD		(m2)		Texture	DDM (N,E)		(m)				Mean Height (cm)				Thickness (cm)			(cm)	Code (Table S3.2)										Scalar (Table S3.2)				Paste	%								(meq/100g)					(g/cm3)
Field Plot No.	Turboveg Accession No.	Date	Location	Releve Area	Subzone	class	Latitude	Longitude	Elevation	NDVI	LAI	SWI	Tree	Shrub	Herb	Moss	Moss	Organic	A Horizon	Thaw Depth	Microrelief	Landform	Surface Geology	Geomorphology	Microsite	Site Moisture	Soil Moisture	Topographic Position	Disturbance Type	Texture	Snow Duration	Disturbance Degree	Stability	Exposure	pH	Gravimetric Soil Moisture	Volumetric Soil Moisture	C	N	Gravel	Sand	Silt	Clay	CEC	K	Ca	Mg	Na	Bulk Density
ND_RV_01	20001	20070806	Nadym	100	FT	sandy	65 18.810	72 53.226	32	0.605	0.9	44.1	800	50	10	0	0	4	0	200	40	4	5	11	0	4	3	4	0	6	5	0	1	1	3.25	22.04	10.81	5.06	0.15	0	50.4	38	11.6	17.53	0.12	0.5	0.22	0.04	0.49
ND_RV_02	20002	20070806	Nadym	100	FT	sandy	65 18.794	72 53.277	28	0.635	1.31	44.1	1000	50	10	0	0	4	0	200	50	4	5	11	0	4	3	4	0	6	5	0	1	1	3.71	14.57	12.79	1.43	0.03	0	38.4	48.4	13.2	7.29	0.06	0.17	0.08	0.02	0.88
ND_RV_03	20003	20070806	Nadym	100	FT	sandy	65 18.811	72 53.274	18	0.601	1.27	44.1	900	60	12	0	0	2	0	200	20	4	5	11	0	4	3	4	0	3	5	0	1	1	3.36	21.98	11.11	4.56	0.13	0	56.4	34.4	9.2	15.02	0.09	0.37	0.17	0.05	0.51
ND_RV_04	20004	20070806	Nadym	100	FT	sandy	65 18.831	72 53.261	27	0.538	1.15	44.1	1100	50	10	0	0	3	0	200	20	4	5	11	0	4	3	4	0	6	5	0	1	1	3.54	15.34	8.62	3.47	0.09	0	46.4	44.4	9.2	12.67	0.07	0.25	0.16	0.03	0.56
ND_RV_05	20005	20070806	Nadym	100	FT	sandy	65 18.814	72 53.314	26	0.552	1.21	44.1	1100	45	10	0	0.5	4	0	200	30	4	5	11	0	4	3	4	0	6	5	0	1	1	3.39	11.94	7.98	2.42	0.04	0	52.4	36.4	11.2	12.93	0.08	0.49	0.15	0.03	0.67
ND_RV_06	20006	20070808	Nadym	1	FT	loamy	65 18.883	72 51.703	23	0.716	1.76	44.1	0	15	0	0	1	40	0	40	30	4	5	3	3	6	5	4	0	999	3	0	3	3	999	999	999	999	999	999	999	999	999	999	999	999	999	999	999
ND_RV_07	20007	20070808	Nadym	1	FT	loamy	65 18.863	72 51.695	22	0.731	0.49	44.1	0	15	0	1	27	40	0	36	20	4	5	3	3	6	5	4	0	999	3	0	3	3	999	999	999	999	999	999	999	999	999	999	999	999	999	999	999
ND_RV_08	20008	20070808	Nadym	1	FT	loamy	65 18.888	72 51.785	23	0.68	1.41	44.1	0	15	0	0	1	2	1	200	30	4	5	3	3	6	5	4	0	2	3	0	3	3	3.43	12.12	13.72	0.73	0	0	84.4	12.8	2.8	2.69	0.01	0.1	0.02	0	1.13
ND_RV_09	20009	20070808	Nadym	1	FT	loamy	65 18.884	72 51.702	21	0.277	0.58	44.1	0	10	10	0	0	25	1	50	5	4	5	6	4	6	5	4	0	999	5	0	3	3	999	999	999	999	999	999	999	999	999	999	999	999	999	999	999
ND_RV_10	20010	20070808	Nadym	1	FT	loamy	65 18.867	72 51.703	21	0.365	0.27	44.1	0	10	15	0	20	40	1	60	10	4	5	6	4	6	5	4	0	999	5	0	3	3	999	999	999	999	999	999	999	999	999	999	999	999	999	999	999
ND_RV_11	20011	20070808	Nadym	1	FT	loamy	65 18.887	72 51.785	21	0.345	0.24	44.1	0	10	15	0	0	2	0.5	200	10	4	5	6	4	6	5	4	0	1	5	0	3	3	3.66	7.37	8.82	0.38	0	0	96.4	0.8	2.8	0.78	0.01	0.06	0.01	0.01	1.2
ND_RV_12	20012	20070808	Nadym	1	FT	organic	65 18.825	72 51.737	22	0.717	0.77	44.1	0	0	25	0	0	40	0	200	0	4	5	19	0	10	10	4	0	13	5	0	1	2	999	999	999	999	999	999	999	999	999	999	999	999	999	999	999
ND_RV_13	20013	20070808	Nadym	1	FT	organic	65 18.824	72 51.803	16	0.65	0.28	44.1	0	0	25	0	0	40	0	200	0	4	5	19	0	10	10	4	0	13	5	0	1	2	999	999	999	999	999	999	999	999	999	999	999	999	999	999	999
ND_RV_14	20014	20070808	Nadym	1	FT	organic	65 18.828	72 51.831	23	0.591	0.33	44.1	0	0	25	0	0	40	0	200	0	4	5	19	0	10	10	4	0	13	5	0	1	2	999	999	999	999	999	999	999	999	999	999	999	999	999	999	999
LA_RV_15	20015	20070815	Laborovaya	25	E	loamy	67 42.397	67 59.946	79	0.723	1.34	36.4	0	30	10	5	3	5	6	89	30	4	6	11	0	5	6	4	9	11	4	2	1	2	4.3	35.91	38.42	2.36	0.09	0.49	14.4	62.4	23.2	10.42	0.11	7.02	4.99	0.11	1.07
LA_RV_16	20016	20070815	Laborovaya	25	E	loamy	67 42.387	67 59.970	79	0.742	0.83	36.4	0	20	35	2	2	10	3	70	15	4	6	11	0	5	6	4	9	11	4	2	1	2	4.36	32.51	35.31	1.86	0.08	0.41	20.4	58.8	20.8	17.97	0.14	6.45	4.72	0.09	1.09
LA_RV_17	20017	20070815	Laborovaya	25	E	loamy	67 42.396	67 59.971	79	0.774	0.85	36.4	0	15	25	2	2	6	0.5	91	30	4	6	11	0	5	6	4	9	11	4	2	1	2	4.83	27.78	34.78	1.22	0.04	0.82	12.4	63.8	23.8	17.88	0.19	7.76	5.66	0.11	1.25
LA_RV_18	20018	20070815	Laborovaya	25	E	loamy	67 42.406	67 59.969	77	0.704	0.48	36.4	0	30	35	2	2	4	0.5	74	20	4	6	11	0	5	6	4	9	11	4	2	1	2	4.65	27.58	37.02	1.45	0.04	0.94	14.4	62.8	22.8	17.71	0.15	6.71	5.43	0.14	1.34
LA_RV_19	20019	20070815	Laborovaya	25	E	loamy	67 42.397	67 59.995	78	0.748	1.08	36.4	0	25	30	2	2	3	2	82	20	4	6	11	0	5	6	4	9	6	4	2	1	2	5.27	29.33	38.09	1.73	0.05	3.26	28.4	48.8	22.8	14.93	0.12	6.93	5.32	0.09	1.3
LA_RV_20	20020	20070817	Laborovaya	25	E	sandy	67 41.691	68.02.244	63	0.57	0.28	36.4	0	5	15	2	0	1	3	118	10	4	5	18	0	5	5	4	3	1	4	2	1	2	3.76	13.69	16.37	0.7	0.01	0	96.4	0.8	2.8	3.56	0.02	0.41	0.35	0.03	1.2
LA_RV_21	20021	20070817	Laborovaya	25	E	sandy	67 41.684	68 02.283	59	0.631	0.33	36.4	0	5	5	1	0	3	2	114	10	4	5	18	0	5	5	4	3	1	4	2	1	2	3.88	11.17	14.72	0.38	0	0.37	96.4	0.8	2.8	1.13	0.01	0.09	0.03	0.02	1.32
LA_RV_22	20022	20070817	Laborovaya	25	E	sandy	67 41.694	68 02.270	64	0.576	0.06	36.4	0	8	5	1	0	4	1	128	5	4	5	18	0	5	5	4	3	1	4	2	1	2	4.07	10.57	12.76	0.56	0	2.53	94.4	2.8	2.8	2.52	0.01	0.1	0.05	0.02	1.21
LA_RV_23	20023	20070817	Laborovaya	25	E	sandy	67 41.703	68 02.277	62	0.541	0.23	36.4	0	10	10	1	0	4	2	109	10	4	5	18	0	5	5	4	3	1	4	2	1	2	3.81	17.32	23.25	0.46	0	1.42	96.4	0.8	2.8	2.34	0.01	0.44	0.3	0.02	1.34
LA_RV_24	20024	20070817	Laborovaya	25	E	sandy	67 41.696	68 02.301	63	0.645	0.28	36.4	0	20	3	2	1	5	3	106	10	4	5	18	0	5	5	4	3	2	4	2	1	2	3.57	25.07	35.24	0.84	0	0	84.4	12.8	2.8	3.73	0.02	0.36	0.17	0.04	1.41
VD_RV_25	20025	20070823	Vakiny Dachi	25	D	loamy	70 16.540	68 53.446	38	0.502	0.36	29.6	0	10	10	1	1	3	1	70	5	5	15	11	0	6	6	1	10	11	3	3	1	3	4.4	53.05	44.78	5.98	0.36	0	26.4	68.8	4.8	21.53	0.17	8.51	3.64	0.12	0.84
VD_RV_26	20026	20070823	Vakiny Dachi	25	D	loamy	70 16.528	68 53.465	40	0.398	0.49	29.6	0	10	15	1	1	4	1	66	5	5	15	11	0	6	6	1	10	11	3	3	1	3	4.97	24.54	34.86	0.75	0.01	0.25	20.4	62.8	16.8	10.94	0.16	5.85	3.28	0.12	1.42
VD_RV_27	20027	20070823	Vakiny Dachi	25	D	loamy	70 16.538	68 53.469	40	0.491	0.33	29.6	0	8	10	1	4	3.5	1	76	5	5	15	11	0	6	6	1	10	11	3	3	1	3	4.54	23.94	31.59	1.18	0.03	0	28.4	62.8	8.8	8.33	0.09	4.56	2.19	0.11	1.32
VD_RV_28	20028	20070823	Vakiny Dachi	25	D	loamy	70 16.547	68 53.475	41	0.522	0.65	29.6	0	10	10	1	2	4	1	66	5	5	15	11	0	6	6	1	10	11	3	3	1	3	4.3	8.41	11.52	1	0.01	0	24.4	66.8	8.8	7.81	0.07	3.03	1.97	0.09	1.37
VD_RV_29	20029	20070823	Vakiny Dachi	25	D	loamy	70 16.536	68 53.498	41	0.659	0.15	29.6	0	2	10	1	3	2	1	79	5	5	15	11	0	6	6	1	10	11	3	3	1	3	3.83	23.14	29.3	2.06	0.06	0	42.4	50.8	6.8	10.24	0.13	2.33	1.22	0.04	1.27
VD_RV_30	20030	20070826	Vakiny Dachi	25	D	loamy	70 17.734	68 53.027	27	0.69	0.62	29.6	0	5	7	1	3.5	2.5	2	71	5	5	16	11	0	5	6	1	11	11	4	2	1	3	3.92	26.38	33.24	1.93	0.04	0	39	56.6	4.4	9.11	0.05	1.79	1.02	0.08	1.26
VD_RV_31	20031	20070826	Vakiny Dachi	25	D	loamy	70 17.731	68 53.065	29	0.722	1.07	29.6	0	5	7	1	4	4.5	1	71	5	5	16	11	0	5	6	1	11	11	4	2	1	3	3.94	19.37	26.17	1.19	0	0	35.6	56	8.4	8.68	0.07	2.43	1.46	0.1	1.35
VD_RV_32	20032	20070826	Vakiny Dachi	25	D	loamy	70 17.739	68 53.052	29	0.633	0.52	29.6	0	5	7	1	2	2	0	76	5	5	16	11	0	5	6	1	11	3	4	2	1	3	3.98	20.52	28.7	0.86	0	0	53.6	38.6	7.8	7.03	0.09	2.62	1.66	0.07	1.4
VD_RV_33	20033	20070826	Vakiny Dachi	25	D	loamy	70 17.747	68 53.038	30	0.646	0.2	29.6	0	5	7	1	3	4	9	61	5	5	16	11	0	5	6	1	11	11	4	2	1	3	3.88	22.13	30.82	2.06	0.04	0	35.6	55.6	8.8	13.11	0.06	2.42	1.69	0.09	1.39
VD_RV_34	20034	20070826	Vakiny Dachi	25	D	loamy	70 17.744	68 53.077	31	0.661	0.46	29.6	0	5	7	1	3	3.5	0	61	5	5	16	11	0	5	6	1	11	11	4	2	1	3	4.44	21.85	32.09	1.28	0	0	27.6	62.6	9.8	8.51	0.05	3.35	2.33	0.13	1.47
VD_RV_35	20035	20070828	Vakiny Dachi	25	D	sandy	70 18.088	68 50.519	15	0.543	0.09	29.6	0	1	4	0.5	2	3	2	104	5	5	15	11	0	3	2	4	11	1	3	2	1	3	3.52	20.14	25.75	0.74	0	0	95.6	1.6	2.8	2.69	0.02	0.17	0.11	0.02	1.28
VD_RV_36	20036	20070828	Vakiny Dachi	25	D	sandy	70 18.031	68 50.587	14	0.493	0.11	29.6	0	3	4	1	1	1	1	116	5	5	15	11	0	3	2	4	11	1	3	2	1	3	3.58	14.68	18.35	0.55	0.01	0	95.6	2	2.4	2.95	0.01	0.11	0.07	0.01	1.25
VD_RV_37	20037	20070828	Vakiny Dachi	25	D	sandy	70 18.060	68 50.580	13	0.431	0.27	29.6	0	2	2	1	1	2	2	128	5	5	15	11	0	3	2	4	11	1	3	2	1	3	3.54	22.31	22.5	1.75	0.06	0	93.6	3.6	2.8	5.9	0.05	0.69	0.35	0.05	1.01
VD_RV_38	20038	20070828	Vakiny Dachi	25	D	sandy	70 18.097	68 50.554	15	0.472	0.11	29.6	0	2	2	1	0	0.5	5	107	5	5	15	11	0	3	2	4	11	2	3	2	1	3	3.87	21.17	25.37	0.98	0.01	0	85.6	12	2.4	5.29	0.02	0.11	0.07	0.03	1.2
VD_RV_39	20039	20070828	Vakiny Dachi	25	D	sandy	70 18.031	68.50.625	10	0.498	0.22	29.6	0	3	4	1	1	0	1	114	5	5	15	11	0	3	2	4	11	1	3	2	1	3	3.45	22.63	25.96	2.53	0.1	0	93.6	4	2.4	3.56	0.03	0.29	0.22	0.01	1.15
KH_RV_40	20040	20080821	Kharasavey	25	C	loamy	71 10.723	66 58.778	16	0.546	0.17	28.7	0	2	10	2	2	6	4	60	10	5	16	1	0	6	5	4	12	6	9	3	1	2	4.36	17.12	27.7	0.67	0.03	0	34.8	44.4	20.8	9.45	0.08	2.45	2.96	0.12	1.66
KH_RV_41	20041	20080821	Kharasavey	25	C	loamy	71 10.719	66 58.819	16	0.595	0.32	28.7	0	2	10	2	2	6	0	52	13	5	16	1	0	6	5	4	12	11	9	3	1	2	4.68	23.4	30.62	1.22	0.07	0	19.8	55.4	24.8	14.24	0.16	4.15	5.48	0.17	1.34
KH_RV_42	20042	20080821	Kharasavey	25	C	loamy	71 10.727	66 58.803	16	0.612	0.34	28.7	0	2	10	2	2	6	0	50	10	5	16	1	0	7	5	4	3	11	9	1	1	2	4.95	23.62	32.47	1.41	0.08	0	18.8	56.4	24.8	13.79	0.26	4.47	5.9	0.15	1.41
KH_RV_43	20043	20080821	Kharasavey	25	C	loamy	71 10.738	66 58.778	16	0.604	0.57	28.7	0	2	10	2	3	8	2	52	10	5	16	11	0	6	6	4	12	11	9	2	1	2	4.5	46.38	46.88	3.87	0.3	0	18.8	57.4	23.8	23.22	0.21	5.97	7.14	0.23	1.04
KH_RV_44	20044	20080821	Kharasavey	25	C	loamy	71 10.733	66 58.828	16	0.575	0.17	28.7	0	2	10	2	3	6	0	46	12	5	16	1	0	6	6	4	3	11	9	2	1	2	4.72	39.44	38.97	2.67	0.19	0	21.2	56	22.8	17.85	0.23	6.27	6.74	0.22	1.01
KH_RV_45	20045	20080822	Kharasavey	25	C	sandy	71 11.663	66 53.337	8	0.566	0.1	28.7	0	1	3	1	3	2	1	67	5	14	15	11	0	5	4	4	3	1	3	1	1	3	4.18	15.79	13.55	2.71	0.13	0	95.2	2	2.8	4.37	0.07	0.81	0.74	0.09	0.88
KH_RV_46	20046	20080822	Kharasavey	25	C	sandy	71 11.667	66 53.341	8	0.581	0.07	28.7	0	1	3	1	2	2	1	77	10	14	15	11	0	5	4	4	9	3	3	1	1	3	3.97	15.2	18.1	1.06	0.05	0	65.6	25.6	8.8	5.61	0.06	0.85	1.05	0.14	1.22
KH_RV_47	20047	20080823	Kharasavey	25	C	sandy	71 11.664	66 55.719	13	0.645	0.04	28.7	0	1	5	1	1	0.5	1	74	5	14	15	11	0	4	4	1	12	3	2	1	1	3	4.21	16.6	19.62	1.29	0.08	0	65.6	27.6	6.8	7.18	0.19	1.11	1.24	0.14	1.21
KH_RV_48	20048	20080823	Kharasavey	25	C	sandy	71 11.667	66 55.731	13	0.623	0.05	28.7	0	1	5	1	1	3	4	70	5	14	15	11	0	4	4	1	13	3	2	2	1	3	4.14	32.26	28.78	4.67	0.26	0	70	26.2	3.8	12.65	0.15	2.73	1.7	0.2	0.91
KH_RV_49	20049	20080823	Kharasavey	25	C	sandy	71 11.632	66 56.071	13	0.615	0.06	28.7	0	1	5	1	1	5	2	76.5	5	14	15	1	0	5	4	1	14	3	2	2	1	3	4.04	27.87	26.94	5.87	0.33	0	64	29.2	6.8	13.56	0.14	2.28	2.1	0.17	0.99
BO_RV_49a	20050	20090724	Ostrov Belyy	25	B	loamy	73 19.713	70 04.674	0.3	999	999	11.5	0	1	2	1	1	2	0	53	4	20	16	1	1	5	6	4	3	6	4	2	4	2	4.59	21.26	11.57	1.06	0.04	0	34.4	48	17.6	11.76	0.16	5.08	3.77	0.24	1.39
BO_RV_49b	20051	20090724	Ostrov Belyy	25	B	loamy	74 19.713	71 04.674	0.3	0.601	0.15	11.5	0	1	6	2	2	2	3	51.3	5	20	16	1	2	6	7	4	3	3	4	2	1	2	4.29	58.2	31.68	5.6	2.26	0	53.2	42	4.8	19.9	0.15	6.41	3.86	0.29	0.88
BO_RV_50a	20052	20090724	Ostrov Belyy	25	B	loamy	73 19.713	70 04.713	0.4	999	999	11.5	0	1	3	0.5	0.5	0	2	54.7	4	20	16	1	1	5	6	4	3	6	4	2	4	2	5.49	22.92	12.48	0.81	0.04	0	34.4	49	16.6	11.42	0.29	5.74	3.94	0.19	1.3
BO_RV_50b	20053	20090724	Ostrov Belyy	25	B	loamy	74 19.713	71 04.713	0.4	0.623	0.07	11.5	0	1	7	1	1	3.5	9	49	5	20	16	1	2	6	7	4	3	3	4	2	1	2	4.55	112.37	61.17	6.87	3.71	0	55.2	40	4.8	16.71	0.19	9	4.83	0.33	0.75
BO_RV_51a	20054	20090724	Ostrov Belyy	25	B	loamy	73 19.719	70 04.692	0.6	999	999	11.5	0	1	3	0.5	0.5	1	0	55.7	2	20	16	1	1	5	6	4	3	6	4	2	4	2	5.03	21.35	11.62	0.71	0.02	0	34.4	46	19.6	6.68	0.29	5.83	3.86	0.19	1.36
BO_RV_51b	20055	20090724	Ostrov Belyy	25	B	loamy	74 19.719	71 04.692	0.6	0.6	0	11.5	0	1	5	1	1	5	4	47.7	5	20	16	1	2	6	7	4	3	6	4	2	1	2	4.39	56.81	30.93	3.97	1.21	0	45.2	45	9.8	23.24	0.19	9.59	5.84	0.38	0.87
BO_RV_52a	20056	20090724	Ostrov Belyy	25	B	loamy	73 19.726	70 04.668	0.4	999	999	11.5	0	1	3	0.5	0.5	0	1	49.7	2	20	16	1	1	5	6	4	3	6	4	2	4	2	4.7	19.05	10.37	0.74	0.03	0	42.8	42	15.2	9.19	0.12	4.25	2.93	0.2	1.52
BO_RV_52b	20057	20090724	Ostrov Belyy	25	B	loamy	74 19.726	71 04.668	0.4	0.623	0.04	11.5	0	1	6	4	4	5	1	44	5	20	16	1	2	6	7	4	3	6	4	2	1	2	4.29	41.89	22.8	2.31	0.41	0	47.2	44.4	8.4	14.93	0.11	5.36	3.65	0.23	1.08
BO_RV_53a	20058	20090724	Ostrov Belyy	25	B	loamy	73 19.726	70 04.712	0.8	999	999	11.5	0	1	3	0.5	0.5	0	0	52.3	2	20	16	1	1	5	6	2	3	6	4	2	4	2	5.31	30.87	16.81	1.31	0.13	0	42.8	35	22.2	17.47	0.37	9.91	5.18	0.29	1.19
BO_RV_53b	20059	20090724	Ostrov Belyy	25	B	loamy	74 19.726	71 04.712	0.8	0.607	0.08	11.5	0	1	6	2	1.5	1.5	3	45.7	5	20	16	1	2	6	7	2	3	3	4	2	1	2	4.23	25.08	13.65	1.11	0.04	0	52.2	39.4	8.4	7.43	0.09	2.75	1.74	0.21	1.31
BO_RV_54a	20060	20090722	Ostrov Belyy	25	B	sandy	73 18.553	70 07.728	0.3	0.412	0.01	11.5	0	0.5	1	0	0	0	0	89	2	14	15	20	13	3	3	4	13	2	2	2	1	3	4.03	14.71	8.01	0.65	0.02	0	79.2	16.4	4.4	3.57	0.06	0.73	0.8	0.16	1.25
BO_RV_54b	20061	20090722	Ostrov Belyy	25	B	sandy	74 18.553	71 07.728	0.3	999	999	11.5	0	1	2	1	1	1	0	81	10	14	15	20	14	4	4	4	13	999	4	1	1	2	999	999	999	999	999	999	999	999	999	999	999	999	999	999	999
BO_RV_55a	20062	20090722	Ostrov Belyy	25	B	sandy	73 18.555	70 07.765	0	0.412	0.01	11.5	0	0.5	1	0	0	0	0	98	2	14	15	20	13	3	3	4	15	2	2	1	1	3	3.81	12.74	6.94	0.78	0.02	0	78.4	18	3.6	4	0.05	0.51	0.45	0.14	1.16
BO_RV_55b	20063	20090722	Ostrov Belyy	25	B	sandy	74 18.555	71 07.765	0	999	999	11.5	0	1	2	1	1	1	2	92	10	14	15	20	14	4	4	4	15	999	4	0	1	2	999	999	999	999	999	999	999	999	999	999	999	999	999	999	999
BO_RV_56a	20064	20090722	Ostrov Belyy	25	B	sandy	73 18.564	70 07.737	0.4	0.426	0.01	11.5	0	0.5	1	0	0	0	0	81	2	14	15	20	13	3	3	4	12	1	2	1	1	3	4.23	13.89	7.56	0.29	0	0	93.4	2.6	4	1.56	0.03	0.51	0.6	0.05	1.1
BO_RV_56b	20065	20090722	Ostrov Belyy	25	B	sandy	74 18.564	71 07.737	0.4	999	999	11.5	0	1	2	1	1	1	5	72	15	14	15	20	14	4	4	4	12	999	4	0	1	2	999	999	999	999	999	999	999	999	999	999	999	999	999	999	999
BO_RV_57a	20066	20090722	Ostrov Belyy	25	B	sandy	73 18.566	70 07.719	0.8	0.421	0.01	11.5	0	0.5	1	0	0	0	0	79.7	2	14	15	20	13	3	3	4	12	2	2	1	1	3	4	19.73	10.74	0.71	0.01	0	83.4	12.6	4	3.83	0.06	0.63	0.45	0.06	1.43
BO_RV_57b	20067	20090722	Ostrov Belyy	25	B	sandy	74 18.566	71 07.719	0.8	999	999	11.5	0	1	2	1	1	0	1	75	10	14	15	20	14	4	4	4	12	999	4	0	1	2	999	999	999	999	999	999	999	999	999	999	999	999	999	999	999
BO_RV_58a	20068	20090722	Ostrov Belyy	25	B	sandy	73 18.568	70 07.768	0.1	0.409	0.01	11.5	0	0.5	1	0	0	0	0	65.3	2	14	15	20	13	3	3	4	12	2	2	1	1	3	3.99	15.76	8.58	0.66	0.01	0	84.4	11.2	4.4	3.74	0.03	0.36	0.2	0.07	1.37
BO_RV_58b	20069	20090722	Ostrov Belyy	25	B	sandy	74 18.568	71 07.768	0.1	999	999	11.5	0	1	2	1	1	1	2	68.3	5	14	15	20	14	4	4	4	12	999	4	0	1	2	999	999	999	999	999	999	999	999	999	999	999	999	999	999	999
KR_RV_60	20070	20100811	Krenkel Station	25	A	loamy	80 35.569	57 54.177	34	0.03	0.401	1.9	0	0	2	0.2	0	0	0	34	3	1	6	20	0	7	7	2	0	3	4	0	2	3	6.2	33.18	39.35	1.31	0.12	0	63.2	31	5.8	6.46	0.06	6.28	1.14	0.06	1.19
KR_RV_61	20071	20100811	Krenkel Station	25	A	loamy	80 35.581	57 54.174	28	0.04	0.451	1.9	0	0	2	0.2	0.5	0	0	35	2	1	6	20	0	7	7	2	0	3	4	0	2	3	6.01	28.5	37.89	1.28	0.11	2.47	55.2	35	9.8	6.91	0.09	8.18	1.35	0.08	1.33
KR_RV_62	20072	20100811	Krenkel Station	25	A	loamy	80 35.574	57 54.130	31	0.06	0.415	1.9	0	0	2	0.2	0.1	0	0	31	3	1	6	20	0	6	6	2	0	3	4	0	2	3	5.97	31.79	40.88	1.37	0.12	0	62	33.2	4.8	6.55	0.06	6.44	1.05	0.06	1.29
KR_RV_63	20073	20100811	Krenkel Station	25	A	loamy	80 35.567	57 54.096	30	0.04	0.491	1.9	0	0	2	0.2	1	0	0	35	2	1	6	20	0	6	6	2	0	3	4	0	2	3	6.1	24.11	32.03	1.2	0.08	0	56	34.2	9.8	9.19	0.1	8.91	1.72	0.12	1.33
KR_RV_64	20074	20100812	Krenkel Station	25	A	loamy	80 35.580	57 54.092	29	0.02	0.469	1.9	0	0	2	0.2	1	0	0	33	3	1	6	20	0	6	6	2	0	3	4	0	2	3	6.48	33.74	41.08	1.45	0.1	0	64	31.2	4.8	6.29	0.06	8.68	1.02	0.02	1.22
KR_RV_65	20075	20100812	Krenkel Station	25	A	sandy	80 36.426	57 54.430	16	0.01	0.467	1.9	0	0	4	0.2	0.5	0	0	31	4	21	15	20	0	5	4	4	0	1	4	0	1	3	5.57	23.53	30.5	0.48	0.04	0	88.8	10.4	0.8	2.78	0.09	1.48	0.86	0.18	1.3
KR_RV_66	20076	20100812	Krenkel Station	25	A	sandy	80 36.414	57 54.479	16	0.01	0.478	1.9	0	0	5	0.2	0.5	0	0	30	5	21	15	20	0	5	4	4	0	1	4	0	1	3	5.16	29.75	35.95	1.25	0.09	0	76.2	21	2.8	5.32	0.11	2.87	1.72	0.2	1.21
KR_RV_67	20077	20100812	Krenkel Station	25	A	sandy	80 36.425	57 54.495	16	0.01	0.466	1.9	0	0	3	0.2	0.5	0	0	31	3	21	15	20	0	5	4	4	0	1	4	0	1	3	6.52	26.03	35.11	0.57	0.05	0	79.6	19.6	0.8	4	0.11	3.49	0.91	0.21	1.35
KR_RV_68	20078	20100812	Krenkel Station	25	A	sandy	80 36.432	57 54.508	17	0.01	0.536	1.9	0	0	2	0.2	0.5	0	0	37	2	21	15	20	0	5	4	4	0	1	4	0	1	3	5.15	25.81	33.02	1.17	0.1	0	80.6	14.6	4.8	4.27	0.14	2.88	1.83	0.24	1.28
KR_RV_69	20079	20100812	Krenkel Station	25	A	sandy	80 36.421	57 54.547	17	0.01	0.503	1.9	0	0	2	0.2	0.5	0	0	35	2	21	15	20	0	5	4	4	0	1	4	0	1	3	5.16	22.7	27.99	0.75	0.05	0	81.6	15.6	2.8	2.7	0.09	2.2	1.62	0.13	1.23
[truncated: 57 more columns]
